# Supplementary material for: Photographic grading to evaluate facial cleanliness and trachoma among children in Amhara region, Ethiopia
Source: PLoS Negl Trop Dis. 2024 Jul 11;18(7):e0012257. doi: 10.1371/journal.pntd.0012257 (PMC11290635; doi:10.1371/journal.pntd.0012257)
Supplement: S1 Data — Demographic information and the presence or absence of each measure of trachoma and facial uncleanliness is provided for each child. (CSV) [file pntd.0012257.s005.csv]

cluster	childid	AgeMos	gender	ChlamydiaPcr	WetNasalSecretion	DryNasalSecretion	WetOcularSecretion	DryOcularSecretion	Food	DustDirt	Flies	TF	TI
1	1	24	Male	Positive	Absent	Absent	Absent	Present	Absent	Present	Absent	Positive	Positive
1	2	24	Female	Negative	Present	Present	Absent	Absent	Absent	Present	Absent	Negative	Negative
1	3	48	Male	Negative	Present	Absent	Absent	Absent	Absent	Present	Present	Positive	Negative
1	4	96	Male	Negative	Absent	Absent	Absent	Absent	Absent	Present	Absent	Negative	Negative
1	5	72	Male	Negative	Absent	Absent	Absent	Absent	Absent	Present	Present	Negative	Negative
1	6	24	Female	Negative	Present	Present	Absent	Absent	Absent	Absent	Absent	Negative	Negative
1	7	24	Male	Negative	Absent	Present	Absent	Absent	Absent	Present	Absent	Positive	Negative
1	8	48	Female	Positive	Absent	Present	Absent	Present	Absent	Present	Present	Positive	Negative
1	9	28	Male	Positive	Absent	Absent	Absent	Present	Absent	Present	Present	Negative	Positive
1	10	48	Male	Negative	Present	Absent	Absent	Absent	Absent	Present	Absent	Negative	Negative
1	11	60	Female	Negative	Absent	Present	Present	Absent	Absent	Present	Present	Positive	Negative
1	12	84	Female	Negative	Absent	Absent	Absent	Absent	Absent	Present	Absent	Negative	Negative
1	13	108	Male	Negative	Absent	Absent	Absent	Absent	Absent	Present	Present	Negative	Negative
1	14	60	Female	Positive	Absent	Absent	Absent	Present	Absent	Present	Absent	Positive	Positive
1	15	48	Male	Negative	Present	Present	Absent	Absent	Absent	Present	Absent	Negative	Negative
1	16	36	Male	Negative	Present	Present	Absent	Absent	Absent	Present	Present	Negative	Negative
1	17	96	Male	Negative	Present	Absent	Absent	Present	Absent	Present	Present	Negative	Negative
1	18	84	Male	Negative	Absent	Absent	Absent	Present	Absent	Present	Absent	Positive	Negative
1	19	96	Male	Negative	Absent	Absent	Absent	Absent	Absent	Present	Present	Positive	Negative
1	20	36	Female	Positive	Absent	Present	Absent	Present	Absent	Present	Absent	Negative	Positive
1	21	36	Female	Positive	Absent	Present	Absent	Absent	Absent	Present	Absent	Negative	Positive
1	22	24	Female	Negative	Present	Present	Present	Absent	Absent	Present	Present	Negative	Positive
1	23	60	Male	Negative	Present	Absent	Present	Present	Absent	Present	Absent	Positive	Positive
1	24	36	Female	Negative	Absent	Absent	Absent	Absent	Absent	Present	Present	Negative	Negative
1	25	48	Male	Positive	Present	Absent	Present	Absent	Absent	Present	Absent	Negative	Positive
1	26	23	Male	Negative	Present	Present	Absent	Absent	Absent	Present	Absent	Positive	Negative
1	27	36	Female	Positive	Absent	Present	Absent	Present	Absent	Present	Absent	Positive	Positive
1	28	36	Female	Positive	Present	Absent	Absent	Present	Present	Present	Present	Negative	Positive
1	29	48	Female	Positive	Absent	Absent	Absent	Present	Absent	Present	Present	Negative	Positive
1	30	36	Male	Positive	Absent	Present	Absent	Present	Absent	Present	Present	Negative	Positive
1	31	60	Male	Negative	Absent	Present	Absent	Absent	Absent	Present	Present	Positive	Negative
1	32	12	Male	Negative	Present	Present	Absent	Absent	Absent	Absent	Absent	Positive	Negative
1	33	60	Male	Positive	Present	Present	Absent	Present	Absent	Present	Absent	Positive	Positive
1	34	96	Male	Negative	Absent	Absent	Absent	Absent	Absent	Present	Absent	Negative	Negative
1	35	60	Male	Negative	Absent	Present	Absent	Absent	Absent	Present	Present	Negative	Negative
1	36	24	Female	Negative	Present	Absent	Absent	Absent	Absent	Present	Absent	Negative	Negative
1	37	84	Male	Negative	Absent	Absent	Absent	Present	Absent	Absent	Present	Negative	Negative
1	38	108	Male	Negative	Absent	Present	Absent	Present	Absent	Present	Absent	Negative	Negative
1	39	84	Female	Negative	Absent	Absent	Absent	Absent	Absent	Present	Present	Positive	Negative
1	40	84	Female	Negative	Absent	Absent	Absent	Absent	Absent	Present	Absent	Negative	Negative
1	41	36	Female	Negative	Absent	Absent	Absent	Present	Absent	Present	Absent	Negative	Negative
1	42	48	Male	Positive	Present	Present	Absent	Absent	Absent	Present	Present	Positive	Positive
2	43	60	Male	Negative	Present	Absent	Absent	Absent	Absent	Present	Absent	Negative	Negative
2	44	108	Female	Negative	Absent	Absent	Absent	Absent	Absent	Present	Absent	Negative	Negative
2	45	108	Female	Negative	Absent	Absent	Absent	Absent	Absent	Present	Absent	Negative	Negative
2	46	10	Male	Negative	Absent	Present	Absent	Absent	Absent	Absent	Absent	Positive	Positive
2	47	72	Female	Negative	Absent	Absent	Absent	Absent	Absent	Present	Absent	Negative	Negative
2	48	4	Male	Negative	Present	Absent	Absent	Absent	Absent	Absent	Absent	Positive	Positive
2	49	48	Female	Negative	Present	Absent	Absent	Absent	Absent	Present	Absent	Negative	Negative
2	50	24	Female	Positive	Absent	Absent	Absent	Absent	Absent	Present	Present	Positive	Positive
2	51	4	Male	Negative	Present	Absent	Absent	Absent	Present	Absent	Absent	Negative	Negative
2	52	72	Male	Negative	Absent	Absent	Absent	Absent	Absent	Present	Present	Negative	Negative
2	53	23	Female	Positive	Absent	Absent	Absent	Absent	Absent	Absent	Absent	Positive	Positive
2	54	12	Female	Negative	Absent	Present	Absent	Absent	Absent	Present	Absent	Negative	Positive
2	55	84	Female	Negative	Absent	Absent	Absent	Absent	Absent	Present	Absent	Positive	Negative
2	56	8	Female	Negative	Absent	Absent	Absent	Absent	Absent	Absent	Absent	Positive	Negative
2	57	48	Male	Negative	Present	Absent	Absent	Absent	Absent	Present	Present	Negative	Negative
2	58	96	Female	Negative	Absent	Present	Absent	Present	Absent	Present	Absent	Negative	Negative
2	59	47	Male	Negative	Absent	Present	Absent	Absent	Absent	Present	Absent	Positive	Negative
2	60	3	Female	Negative	Absent	Absent	Absent	Absent	Absent	Absent	Absent	Negative	Negative
2	61	60	Male	Negative	Present	Present	Absent	Absent	Absent	Present	Absent	Negative	Negative
2	62	96	Male	Negative	Absent	Present	Absent	Absent	Absent	Present	Absent	Negative	Negative
2	63	96	Male	Negative	Absent	Absent	Absent	Absent	Absent	Present	Absent	Negative	Negative
2	64	17	Male	Negative	Present	Absent	Absent	Absent	Absent	Present	Present	Positive	Negative
2	65	95	Male	Negative	Absent	Absent	Absent	Absent	Absent	Present	Absent	Negative	Negative
2	66	108	Male	Negative	Absent	Present	Absent	Absent	Absent	Present	Present	Negative	Negative
2	67	36	Male	Negative	Absent	Present	Absent	Absent	Absent	Present	Present	Negative	Negative
2	68	59	Female	Positive	Present	Absent	Absent	Absent	Absent	Absent	Absent	Positive	Positive
2	69	84	Female	Negative	Absent	Present	Absent	Absent	Absent	Absent	Absent	Negative	Negative
2	70	6	Male	Negative	Absent	Absent	Absent	Absent	Absent	Present	Absent	Negative	Negative
2	71	24	Female	Positive	Absent	Present	Absent	Absent	Absent	Present	Absent	Negative	Positive
2	72	15	Female	Negative	Absent	Absent	Absent	Absent	Absent	Present	Absent	Negative	Negative
2	73	36	Male	Negative	Absent	Absent	Absent	Absent	Absent	Present	Absent	Positive	Negative
2	74	60	Female	Negative	Present	Absent	Absent	Absent	Absent	Present	Absent	Negative	Negative
2	75	24	Male	Negative	Absent	Present	Absent	Absent	Absent	Absent	Absent	Negative	Negative
2	76	96	Male	Negative	Absent	Absent	Absent	Absent	Absent	Present	Absent	Positive	Negative
2	77	24	Male	Negative	Absent	Absent	Absent	Absent	Present	Present	Absent	Positive	Negative
2	78	72	Male	Negative	Absent	Absent	Absent	Present	Absent	Present	Present	Negative	Negative
2	79	60	Female	Positive	Absent	Absent	Absent	Absent	Absent	Absent	Absent	Positive	Negative
2	80	3	Female	Negative	Absent	Absent	Absent	Absent	Absent	Present	Present	Negative	Negative
2	81	24	Female	Positive	Absent	Absent	Absent	Absent	Absent	Absent	Present	Negative	Positive
2	82	2	Female	Negative	Absent	Absent	Absent	Absent	Absent	Present	Absent	Negative	Negative
2	83	48	Male	Negative	Absent	Present	Absent	Absent	Absent	Present	Absent	Negative	Negative
2	84	48	Female	Positive	Absent	Absent	Absent	Present	Absent	Present	Present	Positive	Positive
2	85	95	Female	Negative	Absent	Absent	Absent	Absent	Absent	Absent	Absent	Positive	Negative
2	86	48	Male	Negative	Absent	Present	Absent	Absent	Absent	Present	Present	Negative	Negative
2	87	36	Female	Negative	Absent	Absent	Absent	Absent	Absent	Present	Present	Negative	Negative
2	88	48	Female	Negative	Absent	Present	Absent	Absent	Absent	Present	Present	Positive	Negative
2	89	24	Male	Negative	Present	Absent	Absent	Absent	Absent	Absent	Absent	Negative	Negative
2	90	12	Male	Negative	Present	Absent	Absent	Absent	Absent	Absent	Absent	Positive	Positive
2	91	72	Female	Negative	Absent	Absent	Absent	Present	Absent	Present	Absent	Negative	Negative
2	92	95	Male	Negative	Absent	Absent	Absent	Absent	Absent	Absent	Absent	Negative	Negative
2	93	60	Male	Negative	Absent	Absent	Absent	Absent	Absent	Present	Present	Negative	Negative
2	94	108	Male	Negative	Absent	Absent	Absent	Absent	Absent	Present	Absent	Negative	Negative
2	95	60	Female	Negative	Absent	Absent	Absent	Absent	Absent	Present	Absent	Negative	Negative
3	96	48	Female	Negative	Absent	Absent	Absent	Absent	Absent	Absent	Present	Negative	Negative
3	97	35	Female	Negative	Present	Present	Absent	Absent	Absent	Present	Present	Positive	Positive
3	98	107	Male	Negative	Absent	Present	Absent	Present	Absent	Present	Present	Negative	Negative
3	99	36	Female	Negative	Absent	Present	Absent	Absent	Absent	Present	Present	Negative	Negative
3	100	24	Female	Negative	Present	Absent	Absent	Present	Absent	Absent	Present	Positive	Negative
3	101	23	Female	Negative	Absent	Present	Absent	Present	Present	Present	Present	Positive	Negative
3	102	24	Male	Negative	Present	Absent	Absent	Absent	Absent	Present	Present	Positive	Negative
3	103	71	Male	Negative	Absent	Present	Absent	Absent	Absent	Present	Present	Positive	Negative
3	104	36	Male	Positive	Present	Absent	Absent	Absent	Absent	Present	Absent	Positive	Positive
3	105	12	Female	Negative	Absent	Present	Absent	Absent	Absent	Present	Present	Positive	Negative
3	106	11	Female	Positive	Absent	Present	Absent	Present	Absent	Present	Absent	Positive	Positive
3	107	12	Male	Negative	Present	Absent	Absent	Absent	Absent	Present	Present	Positive	Negative
3	108	2	Male	Negative	Absent	Present	Absent	Absent	Absent	Absent	Present	Negative	Negative
3	109	47	Female	Positive	Present	Absent	Absent	Absent	Absent	Present	Absent	Negative	Negative
3	110	23	Female	Positive	Absent	Present	Absent	Absent	Absent	Present	Present	Positive	Positive
3	111	72	Male	Negative	Absent	Present	Absent	Absent	Absent	Present	Absent	Negative	Positive
3	112	96	Female	Negative	Absent	Absent	Absent	Absent	Absent	Absent	Present	Negative	Negative
3	113	96	Female	Negative	Absent	Present	Absent	Absent	Absent	Absent	Present	Negative	Positive
3	114	12	Female	Negative	Absent	Present	Absent	Absent	Absent	Present	Absent	Negative	Negative
3	115	47	Female	Positive	Absent	Absent	Absent	Present	Absent	Present	Present	Positive	Positive
3	116	60	Female	Positive	Absent	Present	Absent	Present	Absent	Present	Absent	Positive	Negative
3	117	60	Female	Positive	Absent	Absent	Absent	Present	Absent	Present	Present	Positive	Positive
3	118	84	Female	Negative	Absent	Absent	Absent	Absent	Absent	Present	Absent	Negative	Negative
3	119	60	Female	Negative	Present	Absent	Absent	Absent	Absent	Present	Present	Positive	Positive
3	120	96	Male	Negative	Absent	Present	Absent	Present	Absent	Present	Present	Negative	Negative
3	121	83	Female	Negative	Absent	Present	Absent	Absent	Absent	Present	Present	Negative	Negative
3	122	6	Female	Negative	Present	Absent	Absent	Absent	Absent	Present	Present	Negative	Negative
3	123	11	Male	Positive	Present	Absent	Absent	Present	Absent	Present	Present	Positive	Positive
3	124	48	Female	Positive	Absent	Absent	Absent	Absent	Absent	Absent	Present	Negative	Positive
3	125	23	Female	Negative	Present	Absent	Absent	Present	Absent	Present	Present	Positive	Positive
3	126	35	Male	Negative	Absent	Present	Absent	Absent	Absent	Present	Present	Positive	Negative
3	127	12	Male	Negative	Present	Absent	Absent	Absent	Absent	Present	Present	Negative	Negative
3	128	48	Female	Negative	Absent	Present	Absent	Present	Absent	Present	Present	Negative	Negative
3	129	36	Male	Negative	Absent	Present	Absent	Present	Absent	Present	Present	Negative	Negative
3	130	5	Male	Negative	Present	Absent	Absent	Absent	Absent	Absent	Present	Positive	Negative
3	131	13	Male	Negative	Absent	Absent	Absent	Present	Absent	Absent	Present	Negative	Negative
3	132	59	Male	Positive	Present	Present	Absent	Present	Absent	Present	Present	Positive	Negative
3	133	95	Male	Negative	Absent	Absent	Absent	Present	Absent	Present	Present	Negative	Negative
3	134	59	Male	Negative	Absent	Absent	Absent	Absent	Absent	Present	Present	Negative	Negative
3	135	23	Male	Positive	Present	Absent	Absent	Absent	Absent	Present	Present	Positive	Positive
4	136	109	Male	Negative	Absent	Absent	Absent	Absent	Absent	Present	Absent	Negative	Negative
4	137	37	Female	Negative	Present	Absent	Absent	Absent	Absent	Present	Absent	Positive	Negative
4	138	49	Female	Negative	Present	Present	Absent	Present	Absent	Present	Absent	Negative	Negative
4	139	109	Male	Negative	Absent	Absent	Absent	Absent	Absent	Absent	Absent	Negative	Negative
4	140	61	Male	Negative	Absent	Absent	Absent	Absent	Absent	Present	Present	Negative	Negative
4	141	109	Female	Negative	Absent	Absent	Absent	Absent	Absent	Present	Present	Negative	Positive
4	142	6	Female	Negative	Absent	Absent	Absent	Absent	Absent	Absent	Present	Negative	Negative
4	143	85	Male	Negative	Present	Present	Absent	Present	Absent	Present	Present	Negative	Negative
4	144	84	Female	Negative	Absent	Present	Absent	Absent	Absent	Present	Present	Negative	Negative
4	145	73	Male	Negative	Absent	Present	Absent	Present	Absent	Present	Present	Negative	Negative
4	146	97	Male	Negative	Absent	Absent	Absent	Absent	Absent	Present	Present	Negative	Negative
4	147	109	Male	Negative	Absent	Absent	Absent	Absent	Absent	Absent	Present	Negative	Positive
4	148	73	Male	Negative	Absent	Absent	Absent	Absent	Absent	Present	Absent	Negative	Negative
4	149	24	Male	Negative	Absent	Absent	Absent	Present	Absent	Present	Absent	Negative	Negative
4	150	25	Male	Negative	Present	Present	Absent	Present	Present	Present	Absent	Negative	Negative
4	151	12	Female	Negative	Absent	Present	Absent	Present	Absent	Present	Absent	Negative	Negative
4	152	25	Male	Negative	Absent	Present	Absent	Present	Absent	Present	Present	Positive	Negative
4	153	73	Male	Negative	Absent	Present	Absent	Present	Absent	Present	Absent	Negative	Negative
4	154	77	Female	Negative	Absent	Present	Absent	Absent	Absent	Present	Absent	Negative	Negative
4	155	12	Female	Negative	Present	Present	Absent	Absent	Absent	Absent	Absent	Positive	Negative
4	156	9	Female	Negative	Absent	Present	Absent	Absent	Absent	Present	Present	Negative	Positive
4	157	108	Female	Negative	Absent	Present	Absent	Absent	Absent	Present	Present	Negative	Negative
4	158	97	Female	Negative	Absent	Absent	Absent	Absent	Absent	Absent	Absent	Negative	Negative
4	159	19	Male	Negative	Absent	Present	Absent	Present	Absent	Present	Absent	Positive	Negative
4	160	49	Male	Negative	Present	Present	Absent	Absent	Absent	Absent	Absent	Negative	Negative
4	161	37	Female	Negative	Present	Absent	Absent	Absent	Absent	Present	Present	Positive	Negative
4	162	89	Female	Negative	Absent	Absent	Absent	Absent	Absent	Absent	Absent	Negative	Negative
4	163	109	Male	Negative	Absent	Absent	Absent	Absent	Absent	Present	Absent	Negative	Negative
4	164	17	Male	Negative	Present	Present	Absent	Present	Absent	Present	Present	Negative	Positive
4	165	36	Female	Negative	Absent	Absent	Absent	Absent	Absent	Absent	Absent	Positive	Negative
4	166	85	Female	Negative	Absent	Present	Absent	Present	Absent	Present	Absent	Negative	Negative
4	167	85	Female	Negative	Absent	Present	Absent	Absent	Absent	Present	Present	Negative	Negative
4	168	85	Male	Negative	Absent	Absent	Absent	Absent	Absent	Present	Absent	Negative	Negative
4	169	61	Female	Negative	Absent	Present	Absent	Present	Absent	Present	Present	Negative	Negative
4	170	96	Female	Negative	Absent	Absent	Absent	Absent	Present	Present	Present	Negative	Negative
4	171	49	Male	Negative	Present	Present	Absent	Present	Absent	Present	Absent	Negative	Negative
4	172	72	Female	Negative	Present	Absent	Absent	Absent	Absent	Present	Absent	Negative	Negative
4	173	37	Male	Negative	Absent	Absent	Absent	Absent	Absent	Absent	Absent	Negative	Negative
4	174	36	Male	Negative	Absent	Present	Absent	Present	Absent	Present	Present	Negative	Negative
4	175	9	Male	Negative	Absent	Present	Absent	Present	Absent	Absent	Absent	Negative	Positive
4	176	37	Male	Negative	Absent	Present	Absent	Present	Absent	Present	Present	Positive	Negative
4	177	61	Female	Negative	Present	Absent	Absent	Present	Absent	Absent	Present	Positive	Negative
4	178	85	Male	Negative	Absent	Absent	Absent	Absent	Absent	Present	Present	Negative	Negative
4	179	61	Female	Negative	Absent	Absent	Absent	Absent	Absent	Present	Absent	Negative	Negative
4	180	73	Female	Negative	Absent	Absent	Absent	Absent	Absent	Present	Absent	Positive	Negative
4	181	85	Male	Negative	Absent	Present	Absent	Present	Absent	Present	Present	Negative	Negative
4	182	47	Male	Positive	Absent	Present	Absent	Present	Absent	Present	Present	Negative	Negative
4	183	97	Female	Negative	Absent	Absent	Absent	Present	Absent	Present	Absent	Positive	Negative
4	184	85	Male	Negative	Absent	Absent	Absent	Absent	Absent	Present	Absent	Negative	Negative
4	185	85	Female	Negative	Absent	Absent	Absent	Absent	Absent	Present	Absent	Negative	Negative
4	186	36	Female	Negative	Present	Present	Absent	Absent	Absent	Present	Present	Positive	Negative
4	187	13	Female	Negative	Absent	Present	Present	Present	Absent	Present	Absent	Positive	Positive
4	188	39	Female	Positive	Present	Absent	Absent	Absent	Absent	Present	Present	Positive	Negative
4	189	49	Male	Negative	Present	Absent	Absent	Present	Absent	Present	Present	Positive	Negative
4	190	24	Male	Negative	Absent	Absent	Absent	Absent	Absent	Absent	Present	Negative	Negative
4	191	49	Male	Negative	Absent	Present	Absent	Absent	Absent	Absent	Absent	Negative	Negative
4	192	84	Female	Negative	Absent	Absent	Absent	Absent	Absent	Present	Present	Negative	Negative
4	193	13	Female	Negative	Absent	Present	Absent	Absent	Absent	Present	Absent	Negative	Negative
4	194	109	Female	Negative	Absent	Present	Absent	Absent	Absent	Present	Present	Negative	Negative
4	195	73	Female	Negative	Absent	Present	Absent	Present	Absent	Present	Present	Negative	Negative
4	196	97	Male	Negative	Absent	Present	Absent	Present	Absent	Present	Absent	Negative	Positive
4	197	111	Male	Negative	Absent	Absent	Absent	Absent	Absent	Present	Absent	Negative	Negative
4	198	85	Male	Negative	Absent	Present	Absent	Present	Absent	Present	Present	Negative	Negative
4	199	37	Male	Negative	Absent	Absent	Absent	Present	Absent	Absent	Present	Positive	Positive
4	200	60	Male	Negative	Absent	Present	Absent	Present	Absent	Present	Present	Negative	Negative
4	201	60	Male	Negative	Present	Present	Absent	Present	Absent	Present	Present	Negative	Negative
4	202	85	Male	Negative	Present	Absent	Absent	Absent	Absent	Absent	Present	Negative	Negative
4	203	49	Male	Negative	Present	Present	Absent	Absent	Absent	Present	Absent	Negative	Negative
5	204	96	Male	Negative	Absent	Absent	Absent	Absent	Absent	Present	Absent	Negative	Negative
5	205	7	Female	Negative	Absent	Absent	Absent	Absent	Absent	Absent	Absent	Negative	Negative
5	206	96	Male	Negative	Absent	Present	Absent	Absent	Absent	Absent	Absent	Negative	Negative
5	207	48	Female	Negative	Present	Absent	Absent	Absent	Absent	Present	Absent	Negative	Negative
5	208	60	Male	Negative	Absent	Absent	Absent	Absent	Present	Present	Present	Negative	Negative
5	209	96	Male	Negative	Absent	Absent	Absent	Absent	Absent	Present	Absent	Negative	Negative
5	210	72	Male	Negative	Present	Absent	Absent	Absent	Absent	Present	Absent	Negative	Negative
5	211	36	Male	Negative	Present	Absent	Absent	Absent	Absent	Absent	Absent	Positive	Negative
5	212	108	Female	Negative	Absent	Absent	Absent	Absent	Absent	Present	Absent	Negative	Negative
5	213	48	Male	Negative	Present	Present	Absent	Absent	Absent	Present	Absent	Negative	Negative
5	214	96	Male	Negative	Absent	Absent	Absent	Absent	Absent	Present	Absent	Negative	Negative
5	215	12	Female	Negative	Absent	Absent	Absent	Absent	Absent	Absent	Absent	Negative	Negative
5	216	72	Male	Negative	Absent	Absent	Absent	Absent	Absent	Present	Present	Negative	Negative
5	217	24	Male	Negative	Present	Absent	Absent	Absent	Absent	Absent	Absent	Negative	Negative
5	218	36	Male	Negative	Absent	Present	Absent	Absent	Absent	Present	Present	Negative	Positive
5	219	72	Male	Negative	Absent	Absent	Absent	Absent	Absent	Absent	Absent	Negative	Negative
5	220	12	Male	Negative	Absent	Absent	Absent	Absent	Absent	Absent	Absent	Negative	Negative
5	221	84	Female	Negative	Absent	Absent	Absent	Absent	Absent	Present	Absent	Negative	Negative
5	222	84	Female	Negative	Absent	Absent	Absent	Absent	Absent	Absent	Present	Negative	Negative
5	223	84	Male	Negative	Absent	Absent	Absent	Absent	Absent	Absent	Absent	Negative	Negative
5	224	36	Female	Negative	Absent	Absent	Absent	Absent	Absent	Absent	Present	Negative	Negative
5	225	6	Male	Negative	Absent	Present	Absent	Absent	Absent	Absent	Absent	Negative	Negative
5	226	72	Female	Negative	Absent	Present	Absent	Absent	Absent	Present	Absent	Negative	Negative
5	227	60	Male	Negative	Absent	Absent	Absent	Absent	Absent	Present	Present	Positive	Negative
5	228	96	Male	Negative	Absent	Absent	Absent	Absent	Absent	Present	Absent	Negative	Negative
5	229	10	Male	Negative	Absent	Absent	Absent	Absent	Absent	Absent	Absent	Negative	Positive
5	230	60	Female	Negative	Absent	Absent	Absent	Absent	Absent	Present	Absent	Negative	Negative
5	231	36	Female	Negative	Present	Absent	Absent	Absent	Absent	Present	Absent	Negative	Negative
5	232	96	Male	Negative	Absent	Absent	Absent	Absent	Absent	Present	Absent	Negative	Negative
5	233	108	Female	Negative	Absent	Absent	Absent	Absent	Absent	Present	Absent	Negative	Negative
5	234	60	Female	Negative	Present	Absent	Absent	Absent	Absent	Absent	Absent	Negative	Negative
5	235	72	Female	Negative	Present	Absent	Absent	Absent	Absent	Present	Absent	Negative	Negative
5	236	108	Male	Negative	Present	Absent	Absent	Present	Absent	Present	Absent	Negative	Negative
5	237	84	Female	Negative	Absent	Present	Absent	Absent	Absent	Present	Absent	Negative	Negative
5	238	72	Male	Negative	Present	Present	Absent	Absent	Absent	Present	Absent	Negative	Negative
5	239	36	Female	Negative	Present	Absent	Absent	Absent	Absent	Present	Absent	Negative	Negative
5	240	84	Male	Negative	Absent	Absent	Absent	Absent	Absent	Present	Absent	Negative	Negative
5	241	72	Female	Negative	Absent	Absent	Absent	Absent	Absent	Absent	Absent	Negative	Negative
5	242	72	Male	Negative	Absent	Absent	Absent	Absent	Absent	Absent	Absent	Negative	Negative
5	243	72	Female	Negative	Absent	Absent	Absent	Absent	Absent	Absent	Absent	Negative	Negative
5	244	72	Female	Negative	Absent	Absent	Absent	Absent	Absent	Present	Absent	Negative	Negative
5	245	12	Male	Negative	Present	Absent	Absent	Absent	Absent	Present	Absent	Positive	Positive
5	246	36	Male	Negative	Present	Absent	Absent	Present	Absent	Present	Absent	Negative	Negative
5	247	48	Male	Negative	Absent	Absent	Absent	Absent	Absent	Absent	Absent	Negative	Negative
5	248	48	Female	Negative	Absent	Present	Absent	Absent	Absent	Present	Absent	Negative	Negative
5	249	84	Female	Negative	Absent	Absent	Absent	Absent	Absent	Absent	Present	Negative	Negative
5	250	72	Female	Negative	Absent	Absent	Absent	Absent	Absent	Present	Absent	Negative	Negative
5	251	84	Female	Negative	Absent	Absent	Absent	Absent	Absent	Present	Absent	Positive	Negative
5	252	17	Male	Negative	Present	Present	Absent	Absent	Absent	Present	Absent	Positive	Negative
5	253	48	Male	Negative	Absent	Absent	Absent	Absent	Absent	Absent	Absent	Negative	Negative
5	254	84	Female	Negative	Absent	Absent	Absent	Absent	Absent	Present	Absent	Negative	Negative
5	255	72	Female	Negative	Absent	Absent	Absent	Absent	Absent	Present	Absent	Negative	Negative
5	256	96	Female	Negative	Absent	Absent	Absent	Absent	Absent	Absent	Absent	Negative	Positive
5	257	108	Female	Negative	Absent	Absent	Absent	Absent	Absent	Absent	Absent	Negative	Negative
5	258	12	Female	Negative	Absent	Absent	Absent	Absent	Absent	Absent	Absent	Positive	Positive
5	259	48	Female	Negative	Present	Present	Absent	Absent	Absent	Present	Absent	Negative	Negative
5	260	84	Male	Negative	Absent	Absent	Absent	Absent	Absent	Present	Absent	Negative	Negative
5	261	5	Female	Negative	Absent	Absent	Absent	Absent	Absent	Absent	Absent	Negative	Negative
5	262	72	Female	Negative	Present	Absent	Absent	Absent	Absent	Absent	Absent	Negative	Negative
5	263	24	Female	Negative	Absent	Absent	Absent	Absent	Absent	Present	Absent	Negative	Negative
5	264	3	Female	Negative	Absent	Absent	Absent	Absent	Absent	Absent	Present	Negative	Negative
5	265	48	Male	Negative	Absent	Absent	Absent	Absent	Absent	Absent	Absent	Negative	Negative
5	266	8	Male	Negative	Absent	Absent	Absent	Absent	Absent	Absent	Absent	Positive	Negative
5	267	6	Male	Negative	Present	Absent	Absent	Absent	Present	Present	Present	Negative	Negative
5	268	12	Male	Negative	Present	Present	Absent	Present	Absent	Present	Absent	Negative	Negative
5	269	17	Male	Negative	Absent	Present	Absent	Present	Absent	Present	Absent	Negative	Positive
5	270	72	Female	Negative	Absent	Present	Absent	Absent	Absent	Absent	Absent	Negative	Negative
5	271	96	Female	Negative	Absent	Absent	Absent	Absent	Absent	Absent	Absent	Negative	Negative
5	272	36	Male	Negative	Absent	Absent	Absent	Absent	Absent	Absent	Absent	Negative	Negative
5	273	96	Male	Negative	Absent	Absent	Absent	Absent	Absent	Present	Absent	Negative	Negative
5	274	96	Female	Negative	Present	Absent	Absent	Absent	Absent	Present	Absent	Negative	Negative
5	275	108	Male	Negative	Absent	Absent	Absent	Absent	Absent	Present	Absent	Negative	Negative
5	276	60	Male	Negative	Absent	Absent	Absent	Absent	Absent	Present	Present	Negative	Negative
5	277	36	Female	Negative	Absent	Present	Absent	Absent	Absent	Present	Absent	Negative	Negative
5	278	84	Female	Negative	Present	Absent	Absent	Present	Absent	Absent	Absent	Negative	Negative
5	279	24	Male	Negative	Absent	Present	Absent	Absent	Absent	Present	Present	Negative	Negative
6	280	66	Male	Negative	Absent	Absent	Absent	Absent	Absent	Absent	Absent	Negative	Negative
6	281	23	Female	Negative	Absent	Absent	Absent	Absent	Absent	Absent	Present	Positive	Positive
6	282	71	Male	Negative	Absent	Absent	Absent	Absent	Absent	Present	Absent	Negative	Negative
6	283	96	Male	Negative	Absent	Absent	Absent	Absent	Absent	Present	Absent	Negative	Negative
6	284	47	Female	Negative	Absent	Absent	Absent	Absent	Absent	Absent	Present	Positive	Positive
6	285	12	Female	Negative	Present	Present	Absent	Absent	Absent	Present	Present	Negative	Negative
6	286	49	Male	Negative	Absent	Absent	Absent	Absent	Absent	Present	Absent	Positive	Negative
6	287	108	Female	Negative	Absent	Absent	Absent	Absent	Absent	Absent	Absent	Negative	Negative
6	288	72	Male	Negative	Present	Absent	Absent	Absent	Absent	Present	Absent	Negative	Negative
6	289	24	Male	Negative	Absent	Absent	Absent	Absent	Absent	Absent	Absent	Positive	Negative
6	290	4	Female	Negative	Absent	Absent	Absent	Absent	Absent	Absent	Absent	Negative	Positive
6	291	49	Male	Negative	Absent	Present	Absent	Absent	Absent	Present	Absent	Negative	Negative
6	292	25	Male	Negative	Present	Present	Absent	Absent	Absent	Absent	Absent	Negative	Negative
6	293	95	Female	Negative	Absent	Present	Absent	Absent	Absent	Present	Absent	Negative	Negative
6	294	72	Male	Negative	Absent	Absent	Absent	Absent	Absent	Present	Absent	Negative	Negative
6	295	60	Female	Negative	Absent	Absent	Absent	Absent	Absent	Present	Absent	Positive	Negative
6	296	7	Male	Negative	Absent	Absent	Absent	Absent	Absent	Absent	Absent	Negative	Negative
6	297	84	Female	Negative	Absent	Present	Absent	Absent	Absent	Absent	Absent	Negative	Negative
6	298	48	Male	Negative	Absent	Present	Absent	Absent	Absent	Absent	Absent	Negative	Negative
6	299	84	Male	Negative	Present	Absent	Absent	Absent	Absent	Present	Absent	Negative	Negative
6	300	13	Female	Negative	Absent	Absent	Absent	Absent	Absent	Present	Absent	Positive	Positive
6	301	49	Female	Negative	Present	Absent	Absent	Absent	Absent	Present	Absent	Negative	Negative
6	302	73	Male	Negative	Absent	Absent	Absent	Absent	Absent	Present	Absent	Negative	Positive
6	303	23	Male	Negative	Present	Present	Absent	Absent	Absent	Present	Absent	Negative	Negative
6	304	60	Male	Negative	Absent	Absent	Absent	Present	Absent	Absent	Present	Negative	Negative
6	305	72	Female	Negative	Absent	Absent	Absent	Absent	Absent	Absent	Absent	Negative	Negative
6	306	13	Female	Negative	Present	Absent	Absent	Absent	Absent	Present	Absent	Negative	Positive
6	307	83	Male	Negative	Absent	Present	Absent	Absent	Absent	Present	Present	Negative	Negative
6	308	24	Female	Negative	Present	Absent	Absent	Absent	Present	Present	Absent	Positive	Negative
6	309	36	Female	Negative	Absent	Absent	Absent	Absent	Present	Present	Absent	Negative	Negative
6	310	85	Female	Negative	Present	Absent	Absent	Absent	Absent	Absent	Absent	Negative	Negative
6	311	85	Female	Negative	Absent	Present	Absent	Present	Absent	Present	Present	Positive	Negative
6	312	6	Male	Negative	Present	Absent	Absent	Absent	Absent	Absent	Absent	Negative	Positive
6	313	6	Male	Negative	Present	Absent	Absent	Absent	Absent	Absent	Absent	Positive	Negative
6	314	48	Male	Negative	Absent	Absent	Absent	Absent	Absent	Present	Absent	Negative	Negative
6	315	59	Female	Negative	Present	Absent	Absent	Absent	Absent	Absent	Absent	Positive	Negative
6	316	48	Female	Negative	Absent	Present	Absent	Absent	Absent	Present	Absent	Negative	Negative
6	317	48	Male	Negative	Absent	Absent	Absent	Absent	Absent	Present	Absent	Positive	Negative
6	318	36	Female	Negative	Absent	Absent	Absent	Present	Present	Present	Absent	Negative	Negative
6	319	24	Female	Negative	Present	Present	Absent	Absent	Absent	Present	Absent	Negative	Negative
6	320	49	Male	Negative	Absent	Absent	Absent	Absent	Absent	Absent	Absent	Positive	Negative
6	321	108	Male	Negative	Absent	Present	Absent	Absent	Absent	Absent	Absent	Negative	Negative
6	322	18	Male	Negative	Absent	Absent	Absent	Present	Absent	Absent	Absent	Positive	Negative
6	323	35	Female	Negative	Present	Absent	Absent	Present	Absent	Present	Present	Negative	Negative
6	324	71	Male	Negative	Absent	Absent	Absent	Absent	Absent	Present	Present	Negative	Negative
6	325	49	Female	Negative	Absent	Present	Absent	Absent	Absent	Present	Present	Negative	Negative
6	326	24	Female	Negative	Absent	Absent	Absent	Present	Absent	Absent	Absent	Negative	Negative
6	327	36	Female	Negative	Present	Absent	Absent	Absent	Present	Present	Present	Positive	Negative
6	328	23	Female	Negative	Present	Absent	Absent	Absent	Absent	Absent	Absent	Positive	Negative
6	329	36	Female	Negative	Absent	Absent	Absent	Absent	Absent	Present	Present	Positive	Negative
6	330	84	Female	Negative	Absent	Present	Absent	Present	Absent	Present	Absent	Positive	Negative
7	331	84	Male	Negative	Absent	Absent	Absent	Absent	Absent	Present	Present	Negative	Negative
7	332	48	Female	Negative	Absent	Absent	Absent	Absent	Absent	Absent	Present	Positive	Negative
7	333	60	Female	Negative	Absent	Absent	Absent	Absent	Absent	Present	Absent	Negative	Positive
7	334	108	Female	Negative	Absent	Absent	Absent	Absent	Absent	Absent	Present	Negative	Negative
7	335	24	Female	Negative	Absent	Present	Absent	Absent	Absent	Present	Absent	Positive	Negative
7	336	12	Male	Negative	Present	Present	Absent	Absent	Absent	Present	Present	Negative	Negative
7	337	108	Female	Negative	Absent	Present	Absent	Absent	Absent	Present	Present	Negative	Negative
7	338	48	Female	Negative	Present	Present	Absent	Present	Absent	Absent	Absent	Negative	Negative
7	339	96	Male	Negative	Absent	Present	Absent	Absent	Absent	Present	Present	Negative	Negative
7	340	72	Female	Negative	Present	Absent	Absent	Absent	Absent	Present	Present	Negative	Negative
7	341	48	Male	Negative	Absent	Present	Absent	Absent	Absent	Present	Absent	Positive	Negative
7	342	24	Female	Negative	Absent	Absent	Absent	Absent	Absent	Present	Absent	Positive	Negative
7	343	24	Male	Negative	Absent	Present	Absent	Absent	Absent	Present	Present	Positive	Negative
7	344	24	Male	Negative	Absent	Present	Absent	Present	Absent	Present	Absent	Positive	Negative
7	345	72	Female	Negative	Absent	Absent	Absent	Absent	Absent	Present	Present	Negative	Negative
7	346	84	Male	Negative	Absent	Present	Absent	Absent	Absent	Present	Present	Negative	Negative
7	347	48	Male	Negative	Absent	Present	Absent	Absent	Absent	Present	Present	Negative	Negative
7	348	19	Male	Negative	Present	Absent	Absent	Absent	Absent	Absent	Absent	Positive	Negative
7	349	84	Female	Negative	Absent	Present	Absent	Absent	Absent	Absent	Absent	Negative	Negative
7	350	84	Female	Negative	Absent	Present	Absent	Present	Absent	Present	Present	Negative	Negative
7	351	108	Male	Negative	Absent	Absent	Absent	Absent	Absent	Present	Absent	Negative	Negative
7	352	72	Male	Negative	Present	Absent	Absent	Absent	Absent	Present	Absent	Negative	Positive
7	353	1	Female	Negative	Absent	Absent	Absent	Absent	Absent	Absent	Absent	Negative	Negative
7	354	60	Female	Negative	Absent	Absent	Absent	Absent	Absent	Present	Present	Negative	Negative
7	355	108	Male	Negative	Absent	Absent	Absent	Absent	Absent	Present	Present	Negative	Negative
7	356	96	Female	Negative	Absent	Absent	Absent	Absent	Absent	Absent	Absent	Negative	Negative
7	357	96	Female	Negative	Absent	Present	Absent	Absent	Absent	Present	Present	Negative	Negative
7	358	36	Female	Negative	Present	Present	Absent	Present	Absent	Present	Present	Negative	Negative
7	359	72	Female	Negative	Absent	Absent	Absent	Absent	Absent	Present	Present	Negative	Negative
7	360	84	Female	Negative	Absent	Absent	Absent	Present	Absent	Present	Present	Negative	Negative
7	361	35	Female	Negative	Absent	Absent	Absent	Absent	Absent	Absent	Absent	Negative	Negative
7	362	108	Male	Negative	Absent	Present	Absent	Present	Absent	Present	Present	Positive	Negative
7	363	84	Male	Negative	Present	Present	Absent	Absent	Absent	Present	Present	Negative	Positive
7	364	24	Male	Negative	Absent	Absent	Absent	Absent	Absent	Present	Absent	Positive	Negative
7	365	84	Male	Negative	Absent	Present	Absent	Present	Absent	Present	Present	Negative	Negative
7	366	36	Male	Negative	Absent	Absent	Absent	Present	Absent	Present	Absent	Negative	Negative
7	367	48	Female	Negative	Present	Present	Absent	Absent	Absent	Present	Present	Positive	Negative
7	368	72	Female	Negative	Absent	Absent	Absent	Absent	Absent	Absent	Present	Negative	Negative
7	369	108	Female	Negative	Absent	Absent	Absent	Absent	Absent	Present	Present	Negative	Negative
7	370	3	Female	Positive	Absent	Absent	Absent	Present	Absent	Present	Present	Negative	Positive
7	371	108	Female	Negative	Absent	Absent	Absent	Absent	Absent	Absent	Present	Negative	Negative
7	372	72	Female	Negative	Absent	Present	Present	Present	Absent	Present	Present	Negative	Negative
7	373	72	Male	Negative	Absent	Present	Absent	Absent	Absent	Present	Present	Negative	Negative
7	374	48	Female	Negative	Absent	Present	Absent	Present	Absent	Present	Present	Negative	Negative
7	375	60	Male	Negative	Present	Absent	Absent	Absent	Absent	Present	Present	Negative	Negative
7	376	24	Female	Negative	Present	Absent	Absent	Absent	Absent	Absent	Absent	Negative	Negative
7	377	96	Male	Negative	Absent	Absent	Absent	Absent	Absent	Present	Absent	Negative	Negative
7	378	108	Male	Negative	Absent	Absent	Absent	Absent	Absent	Absent	Absent	Negative	Negative
7	379	24	Male	Negative	Present	Present	Absent	Absent	Absent	Present	Present	Negative	Negative
7	380	96	Female	Negative	Present	Absent	Present	Present	Absent	Present	Absent	Negative	Negative
7	381	96	Female	Negative	Absent	Absent	Absent	Present	Absent	Absent	Absent	Negative	Negative
7	382	24	Female	Negative	Present	Present	Absent	Absent	Absent	Present	Present	Negative	Negative
7	383	84	Male	Negative	Absent	Absent	Absent	Absent	Absent	Present	Absent	Negative	Negative
7	384	36	Male	Negative	Absent	Present	Absent	Present	Absent	Present	Present	Positive	Negative
7	385	60	Female	Negative	Absent	Present	Absent	Present	Absent	Present	Present	Negative	Negative
7	386	96	Male	Negative	Absent	Absent	Absent	Absent	Absent	Present	Absent	Negative	Negative
7	387	6	Male	Negative	Absent	Absent	Absent	Present	Absent	Absent	Absent	Negative	Negative
7	388	108	Male	Negative	Absent	Absent	Absent	Absent	Absent	Present	Present	Negative	Negative
7	389	48	Male	Negative	Present	Absent	Absent	Absent	Absent	Absent	Absent	Positive	Negative
7	390	8	Female	Negative	Present	Present	Absent	Present	Absent	Present	Present	Negative	Negative
7	391	84	Male	Negative	Absent	Absent	Absent	Absent	Absent	Present	Present	Negative	Negative
7	392	36	Male	Negative	Present	Present	Absent	Present	Absent	Present	Present	Positive	Negative
8	393	108	Male	Negative	Absent	Absent	Absent	Absent	Absent	Present	Absent	Negative	Negative
8	394	84	Female	Negative	Absent	Absent	Absent	Present	Absent	Absent	Absent	Negative	Negative
8	395	12	Female	Negative	Present	Absent	Absent	Absent	Absent	Present	Absent	Negative	Negative
8	396	108	Female	Negative	Absent	Absent	Absent	Absent	Absent	Absent	Absent	Negative	Negative
8	397	84	Male	Negative	Absent	Present	Absent	Absent	Absent	Absent	Absent	Negative	Negative
8	398	1	Male	Negative	Absent	Absent	Absent	Absent	Absent	Absent	Absent	Negative	Negative
8	399	12	Female	Negative	Present	Absent	Absent	Absent	Absent	Present	Absent	Negative	Negative
8	400	36	Female	Negative	Absent	Present	Absent	Present	Absent	Absent	Absent	Negative	Negative
8	401	12	Female	Negative	Absent	Present	Absent	Absent	Absent	Present	Present	Positive	Negative
8	402	60	Male	Negative	Present	Present	Absent	Absent	Present	Present	Present	Negative	Negative
8	403	10	Female	Negative	Absent	Present	Absent	Present	Absent	Present	Absent	Negative	Negative
8	404	84	Female	Negative	Absent	Present	Absent	Absent	Absent	Absent	Absent	Negative	Negative
8	405	3	Female	Negative	Absent	Absent	Absent	Absent	Absent	Present	Absent	Negative	Negative
8	406	96	Male	Negative	Absent	Absent	Absent	Absent	Absent	Present	Present	Negative	Negative
8	407	108	Male	Negative	Absent	Absent	Absent	Absent	Absent	Present	Absent	Negative	Negative
8	408	12	Male	Negative	Absent	Present	Absent	Present	Absent	Present	Absent	Positive	Negative
8	409	60	Male	Negative	Absent	Absent	Absent	Present	Absent	Absent	Present	Negative	Negative
8	410	61	Female	Negative	Absent	Absent	Absent	Absent	Absent	Present	Absent	Positive	Negative
8	411	108	Female	Negative	Absent	Absent	Absent	Absent	Absent	Present	Present	Negative	Negative
8	412	108	Female	Negative	Absent	Absent	Absent	Absent	Absent	Present	Absent	Negative	Negative
8	413	84	Female	Negative	Absent	Absent	Absent	Absent	Absent	Present	Absent	Negative	Positive
8	414	24	Male	Negative	Present	Present	Absent	Absent	Absent	Present	Present	Positive	Negative
8	415	6	Female	Negative	Absent	Present	Present	Absent	Absent	Present	Present	Negative	Positive
8	416	48	Male	Negative	Present	Present	Absent	Present	Absent	Present	Absent	Negative	Negative
8	417	96	Male	Negative	Absent	Absent	Absent	Absent	Absent	Absent	Absent	Negative	Negative
8	418	37	Female	Negative	Present	Absent	Absent	Absent	Absent	Present	Absent	Negative	Negative
8	419	48	Female	Negative	Absent	Absent	Absent	Absent	Absent	Present	Present	Negative	Negative
8	420	37	Male	Negative	Present	Absent	Present	Present	Absent	Present	Absent	Positive	Positive
8	421	36	Female	Negative	Absent	Present	Absent	Present	Absent	Present	Absent	Negative	Negative
8	422	84	Female	Negative	Absent	Present	Absent	Absent	Absent	Present	Absent	Negative	Negative
8	423	36	Female	Negative	Absent	Absent	Absent	Present	Absent	Present	Present	Negative	Negative
8	424	12	Female	Negative	Absent	Absent	Absent	Absent	Absent	Present	Absent	Negative	Negative
8	425	85	Female	Negative	Absent	Absent	Absent	Present	Absent	Absent	Absent	Negative	Negative
8	426	60	Female	Negative	Absent	Absent	Absent	Absent	Absent	Absent	Absent	Negative	Negative
8	427	24	Male	Negative	Absent	Present	Absent	Present	Absent	Present	Absent	Positive	Negative
8	428	36	Male	Negative	Present	Absent	Absent	Absent	Absent	Present	Absent	Negative	Negative
8	429	73	Male	Negative	Present	Absent	Present	Absent	Absent	Present	Absent	Positive	Negative
8	430	12	Female	Negative	Present	Present	Present	Absent	Absent	Absent	Absent	Negative	Negative
8	431	60	Female	Negative	Absent	Absent	Absent	Absent	Absent	Present	Absent	Negative	Negative
8	432	21	Female	Negative	Present	Present	Absent	Present	Absent	Present	Present	Positive	Negative
8	433	48	Female	Positive	Present	Absent	Absent	Present	Absent	Present	Absent	Negative	Positive
8	434	108	Male	Negative	Absent	Absent	Absent	Absent	Absent	Present	Present	Negative	Negative
8	435	60	Male	Negative	Absent	Present	Absent	Present	Absent	Present	Present	Negative	Negative
8	436	48	Male	Negative	Present	Absent	Absent	Present	Absent	Absent	Present	Negative	Negative
8	437	72	Male	Negative	Absent	Absent	Absent	Absent	Absent	Present	Absent	Negative	Negative
8	438	48	Male	Negative	Absent	Absent	Absent	Absent	Absent	Present	Absent	Positive	Positive
8	439	60	Female	Negative	Absent	Present	Absent	Present	Absent	Present	Absent	Positive	Positive
8	440	84	Male	Negative	Absent	Absent	Absent	Present	Absent	Present	Absent	Negative	Negative
8	441	84	Male	Negative	Absent	Absent	Absent	Absent	Absent	Present	Absent	Negative	Negative
8	442	108	Male	Negative	Absent	Absent	Absent	Absent	Absent	Present	Absent	Negative	Negative
9	443	24	Male	Negative	Present	Absent	Absent	Absent	Absent	Absent	Present	Negative	Negative
9	444	48	Female	Positive	Absent	Present	Absent	Absent	Absent	Present	Present	Positive	Negative
9	445	36	Female	Negative	Absent	Present	Absent	Present	Absent	Absent	Present	Positive	Positive
9	446	84	Male	Negative	Absent	Absent	Absent	Present	Absent	Absent	Present	Positive	Negative
9	447	96	Female	Negative	Absent	Absent	Absent	Present	Absent	Present	Absent	Negative	Negative
9	448	60	Female	Negative	Absent	Absent	Absent	Absent	Present	Present	Absent	Negative	Negative
9	449	72	Male	Negative	Absent	Absent	Absent	Present	Absent	Present	Absent	Negative	Negative
9	450	72	Female	Negative	Present	Absent	Absent	Present	Absent	Absent	Present	Negative	Negative
9	451	84	Female	Negative	Absent	Present	Absent	Present	Absent	Present	Absent	Positive	Negative
9	452	24	Male	Negative	Absent	Present	Absent	Present	Absent	Present	Present	Negative	Positive
9	453	84	Female	Negative	Present	Absent	Absent	Present	Absent	Present	Present	Negative	Negative
9	454	36	Female	Negative	Absent	Present	Absent	Present	Present	Present	Present	Negative	Negative
9	455	60	Male	Negative	Absent	Present	Absent	Absent	Absent	Present	Present	Positive	Negative
9	456	36	Male	Negative	Absent	Present	Absent	Present	Absent	Present	Present	Negative	Positive
9	457	12	Female	Negative	Present	Present	Absent	Present	Absent	Present	Absent	Positive	Negative
9	458	84	Female	Negative	Present	Absent	Present	Present	Absent	Present	Absent	Negative	Negative
9	459	35	Male	Negative	Absent	Present	Absent	Absent	Absent	Absent	Absent	Positive	Positive
9	460	60	Female	Negative	Absent	Present	Absent	Absent	Absent	Present	Present	Positive	Negative
9	461	36	Female	Negative	Present	Present	Present	Absent	Absent	Present	Absent	Negative	Negative
9	462	24	Male	Negative	Absent	Absent	Absent	Absent	Present	Present	Present	Positive	Positive
9	463	72	Male	Negative	Absent	Present	Absent	Absent	Absent	Present	Absent	Negative	Negative
9	464	7	Male	Negative	Absent	Absent	Absent	Present	Absent	Present	Absent	Negative	Positive
9	465	96	Female	Negative	Absent	Present	Absent	Present	Present	Present	Present	Negative	Positive
9	466	96	Female	Negative	Absent	Present	Absent	Present	Absent	Present	Absent	Negative	Positive
9	467	72	Female	Negative	Absent	Present	Absent	Present	Absent	Present	Present	Negative	Negative
9	468	72	Female	Negative	Absent	Present	Absent	Absent	Present	Present	Present	Negative	Negative
9	469	108	Male	Negative	Absent	Absent	Absent	Absent	Absent	Present	Absent	Negative	Negative
9	470	48	Male	Negative	Present	Absent	Absent	Absent	Absent	Present	Absent	Negative	Negative
9	471	1	Male	Negative	Absent	Present	Absent	Present	Absent	Present	Absent	Negative	Negative
9	472	48	Male	Negative	Absent	Present	Absent	Absent	Absent	Present	Present	Positive	Negative
9	473	72	Male	Negative	Absent	Present	Absent	Absent	Absent	Present	Absent	Positive	Negative
9	474	36	Male	Negative	Absent	Present	Absent	Absent	Absent	Present	Present	Positive	Negative
9	475	60	Male	Negative	Absent	Present	Absent	Present	Absent	Present	Present	Negative	Negative
9	476	96	Female	Negative	Absent	Absent	Absent	Absent	Absent	Present	Absent	Negative	Positive
9	477	48	Female	Negative	Present	Absent	Absent	Absent	Absent	Present	Present	Negative	Negative
9	478	96	Female	Negative	Absent	Absent	Absent	Absent	Absent	Absent	Absent	Negative	Negative
9	479	12	Male	Negative	Absent	Absent	Absent	Absent	Absent	Absent	Absent	Positive	Positive
9	480	12	Male	Negative	Present	Present	Absent	Present	Present	Present	Present	Negative	Positive
9	481	7	Male	Negative	Present	Absent	Absent	Present	Absent	Present	Present	Positive	Positive
9	482	72	Male	Negative	Present	Absent	Absent	Absent	Absent	Present	Present	Negative	Negative
9	483	7	Male	Negative	Absent	Present	Absent	Present	Absent	Absent	Absent	Negative	Negative
10	484	96	Female	Negative	Absent	Present	Absent	Absent	Absent	Present	Absent	Negative	Negative
10	485	108	Male	Negative	Absent	Absent	Absent	Absent	Absent	Present	Absent	Negative	Negative
10	486	12	Female	Negative	Absent	Present	Absent	Present	Absent	Present	Absent	Negative	Negative
10	487	95	Male	Negative	Absent	Absent	Absent	Absent	Absent	Absent	Absent	Negative	Negative
10	488	36	Male	Negative	Absent	Absent	Absent	Absent	Absent	Present	Absent	Negative	Negative
10	489	59	Female	Negative	Absent	Absent	Absent	Absent	Absent	Absent	Absent	Negative	Negative
10	490	84	Female	Negative	Absent	Absent	Absent	Absent	Absent	Present	Absent	Negative	Negative
10	491	60	Male	Negative	Absent	Absent	Absent	Absent	Absent	Present	Absent	Negative	Negative
10	492	83	Female	Negative	Absent	Present	Absent	Absent	Absent	Present	Absent	Negative	Negative
10	493	48	Male	Negative	Absent	Present	Absent	Absent	Absent	Present	Absent	Negative	Negative
10	494	96	Female	Negative	Absent	Present	Absent	Absent	Absent	Absent	Absent	Negative	Negative
10	495	59	Female	Negative	Absent	Absent	Absent	Present	Absent	Absent	Absent	Negative	Negative
10	496	84	Female	Negative	Absent	Absent	Absent	Absent	Absent	Present	Absent	Negative	Negative
10	497	8	Female	Negative	Absent	Present	Present	Present	Absent	Present	Absent	Negative	Positive
10	498	107	Female	Negative	Absent	Absent	Absent	Present	Absent	Present	Absent	Negative	Negative
10	499	12	Male	Negative	Present	Present	Absent	Absent	Absent	Present	Absent	Negative	Negative
10	500	96	Female	Negative	Absent	Absent	Absent	Absent	Absent	Absent	Absent	Negative	Negative
10	501	72	Female	Negative	Present	Absent	Absent	Absent	Absent	Absent	Absent	Negative	Negative
10	502	83	Female	Negative	Absent	Absent	Absent	Absent	Absent	Absent	Absent	Negative	Negative
10	503	35	Female	Negative	Present	Present	Present	Present	Absent	Present	Absent	Negative	Negative
10	504	48	Female	Negative	Present	Absent	Absent	Absent	Absent	Present	Absent	Positive	Negative
10	505	36	Female	Negative	Absent	Present	Absent	Present	Absent	Present	Absent	Negative	Negative
10	506	95	Female	Negative	Absent	Absent	Absent	Absent	Absent	Absent	Absent	Negative	Negative
10	507	24	Female	Negative	Present	Absent	Present	Present	Absent	Absent	Absent	Negative	Negative
10	508	60	Female	Negative	Present	Present	Present	Absent	Absent	Present	Absent	Negative	Negative
10	509	12	Female	Negative	Present	Present	Absent	Present	Absent	Present	Absent	Negative	Negative
10	510	2	Female	Negative	Absent	Present	Absent	Present	Absent	Present	Absent	Negative	Negative
10	511	2	Male	Negative	Present	Present	Absent	Absent	Absent	Present	Absent	Negative	Negative
10	512	96	Male	Negative	Absent	Present	Absent	Present	Absent	Present	Absent	Negative	Negative
10	513	107	Female	Negative	Absent	Absent	Absent	Absent	Absent	Absent	Absent	Negative	Negative
10	514	35	Male	Negative	Present	Present	Absent	Present	Absent	Present	Absent	Negative	Negative
10	515	96	Female	Negative	Present	Present	Absent	Present	Absent	Present	Absent	Negative	Negative
10	516	71	Female	Negative	Present	Present	Absent	Present	Absent	Present	Absent	Positive	Negative
10	517	48	Female	Negative	Present	Present	Present	Present	Absent	Present	Absent	Negative	Negative
10	518	12	Male	Negative	Absent	Present	Absent	Absent	Absent	Present	Absent	Negative	Negative
10	519	11	Male	Negative	Absent	Present	Absent	Present	Absent	Present	Absent	Positive	Negative
10	520	36	Female	Negative	Present	Absent	Absent	Present	Absent	Present	Present	Negative	Negative
10	521	84	Male	Negative	Absent	Present	Absent	Absent	Present	Present	Absent	Negative	Negative
10	522	4	Female	Negative	Present	Present	Present	Present	Absent	Present	Absent	Negative	Negative
10	523	60	Male	Negative	Absent	Absent	Absent	Absent	Absent	Absent	Absent	Negative	Negative
10	524	83	Male	Negative	Absent	Present	Absent	Absent	Absent	Present	Absent	Negative	Negative
10	525	60	Male	Negative	Absent	Absent	Absent	Absent	Absent	Present	Absent	Negative	Negative
10	526	36	Female	Negative	Absent	Present	Absent	Present	Absent	Absent	Absent	Negative	Negative
10	527	60	Male	Negative	Absent	Present	Absent	Present	Absent	Present	Absent	Negative	Negative
10	528	60	Female	Negative	Absent	Absent	Absent	Absent	Absent	Present	Absent	Negative	Negative
10	529	36	Female	Negative	Present	Absent	Absent	Absent	Present	Present	Absent	Negative	Negative
10	530	60	Female	Negative	Present	Present	Absent	Absent	Absent	Present	Absent	Negative	Negative
10	531	60	Male	Negative	Present	Absent	Absent	Present	Absent	Present	Absent	Negative	Negative
10	532	6	Male	Negative	Absent	Absent	Absent	Present	Absent	Absent	Absent	Negative	Negative
10	533	60	Female	Negative	Absent	Present	Absent	Present	Absent	Present	Absent	Negative	Negative
10	534	23	Male	Negative	Absent	Present	Absent	Present	Absent	Present	Absent	Negative	Negative
10	535	6	Male	Negative	Present	Absent	Present	Absent	Absent	Present	Absent	Negative	Negative
10	536	48	Male	Negative	Absent	Present	Absent	Present	Absent	Absent	Absent	Negative	Negative
10	537	2	Female	Negative	Absent	Absent	Absent	Absent	Absent	Absent	Absent	Negative	Negative
10	538	72	Female	Negative	Absent	Absent	Absent	Absent	Absent	Absent	Absent	Negative	Negative
10	539	108	Female	Negative	Absent	Absent	Absent	Absent	Absent	Present	Absent	Negative	Negative
10	540	60	Female	Negative	Absent	Present	Absent	Absent	Absent	Absent	Absent	Negative	Negative
10	541	48	Female	Negative	Absent	Absent	Absent	Present	Absent	Absent	Absent	Negative	Negative
11	542	110	Female	Negative	Absent	Absent	Absent	Absent	Absent	Present	Absent	Negative	Negative
11	543	84	Male	Negative	Absent	Absent	Absent	Absent	Absent	Present	Absent	Negative	Negative
11	544	48	Female	Negative	Present	Present	Absent	Absent	Absent	Present	Absent	Positive	Negative
11	545	36	Male	Negative	Present	Present	Present	Absent	Absent	Present	Present	Positive	Negative
11	546	101	Male	Negative	Absent	Present	Absent	Absent	Absent	Present	Absent	Negative	Negative
11	547	50	Female	Negative	Present	Present	Absent	Absent	Absent	Absent	Absent	Positive	Negative
11	548	108	Male	Negative	Absent	Absent	Absent	Absent	Absent	Present	Absent	Negative	Negative
11	549	48	Male	Positive	Absent	Absent	Absent	Absent	Absent	Absent	Present	Positive	Negative
11	550	85	Female	Negative	Absent	Absent	Absent	Absent	Absent	Absent	Absent	Negative	Negative
11	551	110	Female	Negative	Absent	Absent	Absent	Absent	Absent	Present	Absent	Negative	Negative
11	552	98	Male	Negative	Absent	Absent	Absent	Present	Absent	Present	Absent	Negative	Negative
11	553	74	Male	Negative	Absent	Present	Absent	Absent	Absent	Present	Absent	Positive	Negative
11	554	96	Female	Negative	Absent	Absent	Absent	Absent	Absent	Present	Absent	Negative	Negative
11	555	48	Female	Negative	Absent	Absent	Absent	Absent	Absent	Present	Present	Positive	Negative
11	556	38	Male	Positive	Absent	Present	Absent	Absent	Absent	Present	Absent	Positive	Negative
11	557	109	Male	Negative	Absent	Absent	Absent	Absent	Absent	Present	Absent	Negative	Negative
11	558	108	Male	Negative	Absent	Absent	Absent	Absent	Absent	Absent	Absent	Negative	Negative
11	559	110	Male	Negative	Absent	Absent	Absent	Absent	Absent	Present	Absent	Negative	Negative
11	560	61	Male	Negative	Present	Present	Absent	Absent	Absent	Present	Absent	Negative	Negative
11	561	38	Male	Negative	Present	Absent	Absent	Absent	Absent	Absent	Absent	Positive	Negative
11	562	96	Female	Negative	Absent	Absent	Absent	Absent	Absent	Present	Absent	Negative	Negative
11	563	38	Female	Negative	Absent	Present	Absent	Absent	Absent	Present	Absent	Positive	Negative
11	564	83	Male	Negative	Absent	Absent	Absent	Absent	Absent	Present	Absent	Negative	Positive
11	565	86	Female	Negative	Absent	Absent	Absent	Absent	Absent	Present	Absent	Negative	Negative
11	566	13	Female	Negative	Absent	Absent	Absent	Absent	Absent	Absent	Absent	Negative	Negative
11	567	12	Female	Negative	Absent	Absent	Present	Absent	Present	Present	Absent	Positive	Positive
11	568	109	Female	Negative	Absent	Present	Absent	Absent	Absent	Present	Absent	Negative	Negative
11	569	31	Female	Negative	Present	Absent	Absent	Absent	Present	Present	Absent	Negative	Negative
11	570	12	Female	Negative	Absent	Absent	Absent	Absent	Absent	Absent	Present	Negative	Negative
11	571	72	Male	Negative	Absent	Present	Absent	Absent	Absent	Present	Present	Negative	Negative
11	572	14	Male	Negative	Present	Absent	Absent	Absent	Absent	Present	Absent	Negative	Negative
11	573	6	Male	Negative	Absent	Absent	Absent	Absent	Absent	Absent	Absent	Negative	Negative
11	574	23	Male	Negative	Absent	Present	Absent	Present	Absent	Present	Absent	Negative	Positive
11	575	36	Male	Negative	Present	Absent	Absent	Absent	Absent	Present	Present	Positive	Negative
11	576	61	Female	Negative	Absent	Absent	Absent	Absent	Absent	Present	Absent	Negative	Negative
11	577	109	Female	Negative	Absent	Present	Absent	Absent	Absent	Present	Absent	Negative	Negative
11	578	86	Male	Negative	Absent	Present	Absent	Absent	Absent	Present	Absent	Negative	Negative
11	579	50	Male	Positive	Present	Present	Absent	Present	Absent	Present	Absent	Positive	Positive
11	580	12	Male	Negative	Present	Absent	Present	Present	Absent	Present	Absent	Negative	Negative
11	581	84	Male	Negative	Absent	Absent	Absent	Absent	Absent	Present	Absent	Negative	Negative
11	582	62	Male	Positive	Absent	Absent	Absent	Present	Absent	Present	Absent	Positive	Negative
11	583	62	Female	Negative	Absent	Absent	Absent	Absent	Absent	Present	Absent	Negative	Negative
11	584	49	Female	Negative	Absent	Present	Absent	Absent	Absent	Present	Absent	Negative	Negative
11	585	0	Male	Negative	Absent	Absent	Absent	Absent	Absent	Absent	Absent	Negative	Negative
11	586	86	Female	Negative	Absent	Absent	Absent	Absent	Absent	Present	Absent	Negative	Negative
11	587	96	Male	Negative	Absent	Absent	Absent	Absent	Absent	Present	Absent	Negative	Negative
11	588	24	Male	Negative	Present	Absent	Present	Absent	Absent	Present	Absent	Positive	Positive
11	589	86	Male	Negative	Present	Present	Absent	Absent	Absent	Absent	Absent	Negative	Negative
11	590	14	Male	Negative	Absent	Absent	Absent	Absent	Absent	Present	Absent	Negative	Negative
11	591	96	Male	Negative	Absent	Absent	Absent	Absent	Present	Present	Absent	Negative	Negative
11	592	83	Male	Negative	Absent	Absent	Absent	Absent	Absent	Present	Absent	Negative	Negative
11	593	72	Male	Negative	Absent	Absent	Absent	Absent	Absent	Present	Present	Positive	Negative
11	594	38	Female	Negative	Absent	Absent	Absent	Present	Absent	Present	Absent	Positive	Positive
11	595	108	Female	Negative	Absent	Absent	Absent	Absent	Absent	Present	Absent	Negative	Negative
11	596	11	Male	Negative	Absent	Absent	Absent	Absent	Absent	Absent	Absent	Negative	Negative
11	597	14	Male	Negative	Present	Absent	Present	Present	Absent	Present	Absent	Positive	Positive
11	598	36	Female	Negative	Absent	Present	Absent	Present	Absent	Present	Absent	Positive	Positive
11	599	74	Male	Negative	Absent	Absent	Absent	Absent	Absent	Absent	Absent	Negative	Negative
11	600	14	Male	Negative	Absent	Absent	Absent	Absent	Present	Present	Absent	Negative	Negative
11	601	72	Female	Negative	Absent	Absent	Absent	Present	Absent	Present	Absent	Negative	Negative
11	602	48	Male	Negative	Absent	Absent	Absent	Absent	Absent	Present	Absent	Positive	Negative
11	603	23	Male	Positive	Absent	Absent	Absent	Present	Absent	Present	Absent	Positive	Negative
11	604	86	Female	Negative	Absent	Absent	Absent	Absent	Absent	Present	Absent	Negative	Negative
11	605	95	Female	Negative	Absent	Absent	Absent	Absent	Absent	Absent	Absent	Negative	Negative
11	606	84	Male	Negative	Absent	Present	Absent	Absent	Absent	Absent	Present	Negative	Negative
11	607	84	Female	Negative	Absent	Absent	Absent	Absent	Absent	Present	Absent	Positive	Negative
11	608	62	Female	Negative	Absent	Present	Absent	Absent	Absent	Absent	Absent	Negative	Negative
11	609	62	Female	Negative	Absent	Present	Absent	Present	Absent	Present	Absent	Negative	Negative
11	610	98	Female	Negative	Absent	Absent	Absent	Absent	Absent	Present	Absent	Negative	Negative
11	611	48	Female	Negative	Absent	Present	Absent	Present	Absent	Present	Absent	Positive	Negative
11	612	85	Female	Negative	Absent	Absent	Absent	Absent	Absent	Present	Absent	Negative	Negative
12	613	48	Male	Negative	Present	Absent	Absent	Absent	Present	Present	Absent	Negative	Negative
12	614	25	Male	Negative	Absent	Present	Absent	Absent	Absent	Present	Absent	Negative	Negative
12	615	85	Male	Negative	Absent	Absent	Absent	Absent	Absent	Present	Present	Negative	Negative
12	616	25	Female	Negative	Present	Present	Present	Present	Absent	Present	Absent	Negative	Negative
12	617	39	Male	Negative	Absent	Present	Absent	Present	Absent	Present	Absent	Negative	Negative
12	618	20	Female	Negative	Absent	Present	Absent	Present	Absent	Absent	Absent	Negative	Negative
12	619	85	Male	Negative	Absent	Absent	Absent	Absent	Absent	Present	Absent	Negative	Negative
12	620	61	Male	Negative	Absent	Present	Absent	Absent	Absent	Present	Absent	Negative	Negative
12	621	84	Male	Negative	Absent	Absent	Absent	Present	Absent	Present	Absent	Positive	Negative
12	622	108	Female	Negative	Absent	Absent	Absent	Absent	Absent	Present	Absent	Negative	Negative
12	623	96	Male	Negative	Absent	Absent	Absent	Present	Absent	Present	Absent	Negative	Negative
12	624	13	Male	Negative	Present	Absent	Absent	Present	Absent	Present	Absent	Negative	Negative
12	625	61	Male	Negative	Present	Present	Absent	Present	Absent	Present	Present	Positive	Negative
12	626	49	Male	Negative	Absent	Absent	Absent	Present	Absent	Present	Absent	Positive	Positive
12	627	22	Female	Negative	Absent	Present	Absent	Present	Absent	Absent	Absent	Negative	Negative
12	628	49	Male	Negative	Absent	Absent	Absent	Absent	Absent	Present	Absent	Positive	Negative
12	629	12	Male	Negative	Absent	Present	Absent	Absent	Absent	Present	Absent	Negative	Negative
12	630	97	Male	Negative	Absent	Absent	Absent	Absent	Absent	Present	Absent	Negative	Negative
12	631	36	Female	Negative	Absent	Absent	Absent	Present	Absent	Absent	Absent	Positive	Negative
12	632	32	Female	Negative	Absent	Present	Absent	Absent	Present	Present	Present	Negative	Negative
12	633	48	Female	Negative	Present	Absent	Absent	Absent	Absent	Present	Absent	Negative	Negative
12	634	60	Female	Negative	Absent	Absent	Absent	Absent	Absent	Present	Absent	Negative	Negative
12	635	97	Male	Negative	Absent	Present	Absent	Present	Absent	Present	Present	Negative	Negative
12	636	109	Female	Negative	Absent	Absent	Absent	Absent	Absent	Absent	Absent	Negative	Negative
12	637	5	Male	Negative	Absent	Absent	Absent	Absent	Absent	Absent	Absent	Negative	Negative
12	638	108	Female	Negative	Present	Absent	Present	Absent	Absent	Present	Absent	Negative	Negative
12	639	85	Male	Negative	Absent	Absent	Absent	Absent	Absent	Present	Absent	Negative	Negative
12	640	61	Female	Negative	Absent	Absent	Absent	Absent	Absent	Present	Absent	Positive	Negative
12	641	67	Female	Negative	Absent	Absent	Absent	Absent	Absent	Present	Absent	Negative	Negative
13	642	36	Male	Negative	Present	Absent	Absent	Absent	Absent	Present	Present	Positive	Negative
13	643	72	Male	Negative	Absent	Present	Absent	Present	Absent	Present	Present	Negative	Negative
13	644	24	Male	Negative	Present	Present	Absent	Present	Absent	Present	Present	Negative	Positive
13	645	84	Female	Negative	Absent	Present	Absent	Present	Absent	Absent	Present	Positive	Negative
13	646	16	Male	Negative	Present	Present	Absent	Present	Absent	Present	Present	Positive	Negative
13	647	12	Male	Positive	Present	Present	Present	Present	Absent	Present	Absent	Positive	Positive
13	648	23	Female	Negative	Present	Present	Absent	Absent	Absent	Present	Present	Negative	Negative
13	649	108	Female	Negative	Absent	Absent	Absent	Absent	Absent	Present	Present	Negative	Negative
13	650	60	Female	Negative	Absent	Present	Absent	Present	Absent	Present	Present	Positive	Negative
13	651	96	Female	Negative	Absent	Absent	Absent	Present	Absent	Present	Present	Negative	Negative
13	652	84	Female	Negative	Absent	Absent	Absent	Present	Absent	Present	Present	Positive	Positive
13	653	84	Male	Negative	Absent	Present	Absent	Absent	Absent	Present	Absent	Negative	Negative
13	654	108	Female	Negative	Absent	Absent	Absent	Absent	Absent	Absent	Absent	Negative	Negative
13	655	36	Male	Negative	Present	Absent	Absent	Absent	Present	Present	Present	Positive	Positive
13	656	36	Female	Positive	Absent	Present	Absent	Absent	Absent	Absent	Absent	Positive	Positive
13	657	24	Male	Negative	Absent	Present	Absent	Present	Absent	Present	Present	Positive	Negative
13	658	72	Female	Negative	Present	Absent	Absent	Absent	Absent	Present	Present	Negative	Negative
13	659	108	Male	Negative	Absent	Absent	Absent	Absent	Absent	Absent	Present	Negative	Negative
13	660	36	Male	Negative	Absent	Present	Absent	Absent	Absent	Present	Absent	Negative	Negative
13	661	16	Male	Negative	Present	Present	Absent	Absent	Absent	Present	Present	Positive	Negative
13	662	84	Male	Negative	Absent	Present	Absent	Present	Absent	Present	Present	Negative	Negative
13	663	96	Female	Negative	Absent	Absent	Absent	Absent	Absent	Present	Present	Negative	Positive
13	664	19	Male	Negative	Absent	Absent	Absent	Absent	Absent	Present	Absent	Positive	Negative
13	665	24	Female	Positive	Present	Present	Absent	Absent	Absent	Present	Absent	Positive	Positive
13	666	24	Male	Negative	Absent	Present	Absent	Present	Absent	Present	Present	Positive	Negative
13	667	41	Male	Negative	Present	Present	Absent	Absent	Absent	Present	Present	Negative	Negative
13	668	84	Male	Negative	Absent	Absent	Absent	Absent	Absent	Present	Absent	Negative	Negative
13	669	13	Male	Negative	Absent	Present	Absent	Present	Absent	Absent	Absent	Negative	Negative
13	670	74	Female	Negative	Absent	Present	Absent	Present	Absent	Present	Absent	Negative	Negative
13	671	84	Female	Negative	Absent	Present	Absent	Absent	Absent	Absent	Present	Negative	Negative
13	672	24	Male	Negative	Absent	Present	Absent	Present	Absent	Absent	Absent	Negative	Negative
13	673	60	Female	Negative	Absent	Present	Absent	Absent	Absent	Absent	Present	Positive	Negative
13	674	60	Female	Negative	Absent	Present	Absent	Present	Absent	Present	Absent	Positive	Negative
13	675	108	Male	Negative	Absent	Absent	Absent	Absent	Absent	Absent	Absent	Negative	Negative
13	676	60	Female	Positive	Present	Present	Absent	Present	Absent	Present	Present	Negative	Positive
13	677	60	Female	Negative	Absent	Present	Absent	Absent	Absent	Absent	Absent	Positive	Negative
13	678	72	Male	Negative	Absent	Absent	Absent	Absent	Absent	Absent	Absent	Negative	Negative
13	679	48	Male	Negative	Present	Present	Present	Present	Absent	Present	Present	Positive	Positive
13	680	96	Male	Negative	Absent	Present	Absent	Absent	Absent	Present	Present	Negative	Negative
13	681	108	Male	Negative	Absent	Absent	Absent	Absent	Absent	Present	Absent	Negative	Negative
13	682	72	Male	Negative	Absent	Present	Absent	Absent	Absent	Present	Absent	Negative	Negative
13	683	26	Male	Negative	Absent	Present	Absent	Absent	Absent	Present	Absent	Negative	Negative
13	684	60	Female	Negative	Absent	Absent	Absent	Absent	Absent	Absent	Absent	Positive	Negative
13	685	48	Male	Negative	Absent	Absent	Absent	Absent	Absent	Absent	Present	Positive	Positive
13	686	36	Female	Positive	Present	Present	Absent	Present	Absent	Present	Present	Positive	Positive
13	687	36	Female	Negative	Absent	Absent	Absent	Present	Absent	Present	Present	Positive	Negative
13	688	60	Male	Negative	Present	Absent	Absent	Absent	Absent	Present	Present	Negative	Negative
13	689	108	Male	Negative	Absent	Present	Absent	Present	Absent	Present	Present	Negative	Negative
14	690	24	Female	Positive	Absent	Absent	Absent	Present	Absent	Present	Absent	Positive	Negative
14	691	96	Male	Negative	Absent	Absent	Absent	Absent	Absent	Present	Absent	Positive	Negative
14	692	36	Female	Negative	Absent	Absent	Absent	Absent	Absent	Absent	Absent	Negative	Negative
14	693	84	Female	Negative	Absent	Absent	Absent	Absent	Absent	Present	Absent	Negative	Negative
14	694	24	Female	Negative	Absent	Present	Absent	Absent	Absent	Present	Present	Negative	Negative
14	695	83	Female	Negative	Absent	Absent	Absent	Absent	Absent	Present	Absent	Positive	Positive
14	696	10	Female	Negative	Absent	Absent	Absent	Absent	Absent	Present	Absent	Positive	Positive
14	697	47	Male	Negative	Absent	Absent	Absent	Absent	Absent	Present	Absent	Negative	Negative
14	698	96	Female	Negative	Absent	Absent	Absent	Absent	Absent	Present	Absent	Negative	Negative
14	699	84	Female	Negative	Absent	Absent	Absent	Absent	Absent	Present	Absent	Negative	Negative
14	700	36	Female	Negative	Absent	Present	Absent	Absent	Absent	Absent	Absent	Positive	Negative
14	701	72	Male	Negative	Absent	Present	Absent	Present	Absent	Present	Absent	Negative	Positive
14	702	36	Male	Positive	Absent	Present	Absent	Present	Absent	Present	Absent	Positive	Positive
14	703	84	Male	Negative	Absent	Absent	Absent	Absent	Absent	Present	Absent	Positive	Negative
14	704	5	Female	Negative	Absent	Absent	Absent	Absent	Absent	Present	Absent	Positive	Positive
14	705	24	Female	Negative	Present	Present	Absent	Absent	Absent	Absent	Absent	Positive	Negative
14	706	107	Male	Negative	Absent	Absent	Absent	Absent	Absent	Present	Absent	Positive	Negative
14	707	60	Male	Negative	Absent	Present	Absent	Absent	Absent	Present	Absent	Negative	Negative
14	708	108	Female	Negative	Absent	Absent	Absent	Absent	Absent	Absent	Absent	Negative	Negative
14	709	48	Female	Negative	Absent	Absent	Absent	Present	Absent	Present	Absent	Positive	Positive
14	710	24	Female	Negative	Present	Absent	Absent	Absent	Absent	Present	Absent	Positive	Negative
14	711	1	Female	Negative	Absent	Absent	Absent	Present	Absent	Present	Absent	Positive	Negative
14	712	9	Male	Negative	Absent	Absent	Absent	Absent	Absent	Absent	Absent	Negative	Negative
14	713	84	Female	Negative	Absent	Absent	Absent	Absent	Absent	Present	Absent	Negative	Negative
14	714	84	Male	Negative	Absent	Absent	Absent	Absent	Present	Present	Absent	Negative	Negative
14	715	84	Male	Negative	Absent	Absent	Absent	Absent	Absent	Present	Absent	Negative	Negative
14	716	12	Female	Negative	Absent	Absent	Absent	Absent	Absent	Present	Absent	Negative	Negative
14	717	12	Female	Positive	Absent	Absent	Absent	Absent	Absent	Absent	Absent	Positive	Positive
14	718	96	Male	Negative	Absent	Absent	Absent	Absent	Absent	Present	Absent	Negative	Negative
14	719	36	Male	Positive	Present	Present	Absent	Present	Absent	Present	Absent	Positive	Positive
14	720	48	Female	Positive	Present	Absent	Absent	Present	Absent	Present	Absent	Positive	Positive
14	721	72	Female	Negative	Absent	Present	Absent	Absent	Absent	Present	Absent	Negative	Negative
14	722	48	Female	Negative	Absent	Present	Absent	Absent	Absent	Absent	Present	Negative	Negative
14	723	24	Female	Negative	Present	Absent	Absent	Absent	Absent	Present	Absent	Positive	Positive
14	724	48	Male	Negative	Present	Present	Absent	Absent	Absent	Present	Present	Negative	Negative
14	725	60	Male	Negative	Absent	Absent	Absent	Absent	Absent	Absent	Present	Positive	Negative
14	726	4	Female	Negative	Absent	Absent	Absent	Absent	Absent	Absent	Absent	Negative	Positive
14	727	36	Female	Negative	Present	Absent	Absent	Present	Absent	Present	Absent	Positive	Positive
14	728	84	Female	Negative	Absent	Absent	Absent	Absent	Absent	Present	Absent	Negative	Negative
14	729	60	Male	Negative	Absent	Absent	Absent	Absent	Absent	Present	Present	Negative	Positive
14	730	79	Female	Negative	Absent	Absent	Absent	Absent	Absent	Present	Absent	Negative	Negative
14	731	0	Female	Negative	Absent	Absent	Absent	Absent	Absent	Absent	Absent	Negative	Negative
14	732	0	Male	Negative	Absent	Absent	Absent	Absent	Absent	Absent	Present	Negative	Negative
14	733	48	Male	Negative	Absent	Absent	Absent	Present	Absent	Absent	Present	Positive	Positive
14	734	36	Female	Negative	Absent	Absent	Absent	Absent	Absent	Present	Absent	Positive	Negative
14	735	48	Male	Negative	Absent	Absent	Absent	Absent	Absent	Present	Present	Negative	Negative
14	736	36	Female	Positive	Present	Present	Absent	Absent	Absent	Present	Absent	Negative	Positive
14	737	36	Male	Negative	Absent	Absent	Absent	Absent	Absent	Absent	Absent	Positive	Positive
14	738	7	Female	Negative	Present	Absent	Absent	Absent	Absent	Present	Absent	Negative	Positive
14	739	96	Male	Negative	Absent	Absent	Absent	Absent	Absent	Absent	Absent	Negative	Negative
14	740	48	Male	Negative	Present	Absent	Absent	Absent	Absent	Absent	Absent	Negative	Positive
15	741	24	Male	Negative	Present	Present	Absent	Present	Absent	Present	Absent	Negative	Positive
15	742	24	Male	Negative	Absent	Present	Absent	Absent	Absent	Present	Present	Positive	Negative
15	743	24	Female	Negative	Present	Present	Present	Absent	Absent	Present	Present	Positive	Positive
15	744	60	Male	Negative	Absent	Present	Absent	Absent	Absent	Present	Present	Negative	Negative
15	745	24	Male	Positive	Absent	Present	Absent	Absent	Absent	Present	Present	Positive	Positive
15	746	60	Male	Positive	Absent	Absent	Absent	Present	Absent	Absent	Present	Positive	Negative
15	747	48	Male	Negative	Present	Present	Absent	Absent	Absent	Present	Absent	Positive	Negative
15	748	60	Female	Negative	Absent	Absent	Absent	Present	Absent	Present	Present	Negative	Negative
15	749	8	Male	Negative	Present	Present	Absent	Absent	Absent	Present	Absent	Negative	Negative
15	750	39	Male	Positive	Present	Present	Absent	Present	Absent	Present	Present	Positive	Positive
15	751	84	Female	Positive	Absent	Absent	Absent	Absent	Absent	Present	Absent	Negative	Positive
15	752	108	Female	Positive	Absent	Absent	Absent	Absent	Absent	Present	Present	Negative	Positive
15	753	48	Male	Negative	Absent	Present	Absent	Present	Absent	Present	Present	Positive	Positive
15	754	72	Male	Positive	Absent	Absent	Absent	Present	Absent	Present	Absent	Positive	Negative
15	755	24	Male	Negative	Absent	Present	Absent	Present	Present	Present	Present	Positive	Negative
15	756	34	Male	Negative	Absent	Present	Absent	Present	Absent	Present	Present	Positive	Negative
15	757	6	Female	Positive	Absent	Present	Absent	Present	Absent	Absent	Present	Negative	Negative
15	758	24	Male	Positive	Absent	Present	Absent	Present	Absent	Present	Present	Negative	Positive
15	759	96	Male	Negative	Absent	Absent	Absent	Absent	Absent	Absent	Present	Negative	Negative
15	760	60	Male	Negative	Absent	Absent	Absent	Absent	Absent	Present	Present	Negative	Negative
15	761	27	Female	Positive	Absent	Absent	Absent	Present	Absent	Absent	Present	Negative	Positive
15	762	48	Male	Positive	Absent	Present	Absent	Present	Absent	Present	Present	Positive	Positive
15	763	72	Male	Negative	Absent	Absent	Absent	Absent	Absent	Present	Present	Negative	Negative
15	764	60	Female	Positive	Absent	Absent	Absent	Absent	Absent	Present	Absent	Positive	Positive
15	765	48	Female	Positive	Absent	Absent	Absent	Present	Absent	Absent	Present	Positive	Positive
15	766	96	Female	Positive	Absent	Absent	Absent	Absent	Absent	Present	Present	Positive	Positive
15	767	36	Female	Positive	Absent	Present	Absent	Absent	Absent	Present	Absent	Positive	Positive
15	768	84	Female	Negative	Present	Present	Absent	Absent	Absent	Present	Present	Negative	Negative
15	769	72	Female	Positive	Absent	Present	Absent	Absent	Absent	Present	Present	Positive	Negative
15	770	108	Male	Negative	Absent	Absent	Absent	Absent	Absent	Present	Absent	Negative	Negative
15	771	96	Female	Negative	Absent	Absent	Absent	Absent	Absent	Absent	Absent	Negative	Positive
15	772	5	Male	Negative	Absent	Absent	Absent	Present	Absent	Present	Present	Negative	Negative
15	773	84	Female	Negative	Absent	Absent	Absent	Present	Absent	Present	Present	Negative	Negative
15	774	48	Female	Negative	Present	Present	Absent	Absent	Absent	Present	Present	Negative	Negative
15	775	108	Female	Negative	Absent	Absent	Absent	Absent	Absent	Absent	Present	Negative	Negative
15	776	9	Female	Negative	Absent	Present	Absent	Absent	Absent	Present	Present	Negative	Negative
15	777	96	Male	Negative	Absent	Absent	Absent	Absent	Present	Present	Present	Negative	Negative
16	778	72	Male	Negative	Absent	Absent	Absent	Present	Absent	Present	Absent	Positive	Negative
16	779	108	Male	Negative	Absent	Absent	Absent	Present	Absent	Present	Absent	Negative	Negative
16	780	59	Male	Negative	Present	Absent	Absent	Absent	Absent	Present	Absent	Positive	Negative
16	781	96	Female	Negative	Absent	Absent	Absent	Absent	Absent	Present	Absent	Negative	Negative
16	782	108	Female	Negative	Absent	Absent	Absent	Absent	Absent	Present	Absent	Negative	Negative
16	783	60	Male	Negative	Absent	Present	Absent	Present	Absent	Present	Present	Negative	Negative
16	784	84	Female	Negative	Absent	Absent	Absent	Absent	Absent	Absent	Absent	Negative	Negative
16	785	84	Female	Negative	Absent	Present	Absent	Absent	Absent	Absent	Absent	Negative	Negative
16	786	108	Male	Negative	Absent	Absent	Absent	Absent	Absent	Present	Absent	Negative	Negative
16	787	96	Female	Negative	Absent	Absent	Absent	Absent	Absent	Present	Absent	Negative	Positive
16	788	36	Female	Negative	Absent	Present	Absent	Present	Absent	Present	Absent	Positive	Negative
16	789	11	Female	Negative	Present	Absent	Absent	Absent	Absent	Absent	Absent	Positive	Negative
16	790	84	Female	Negative	Absent	Absent	Absent	Absent	Absent	Present	Absent	Negative	Negative
16	791	84	Male	Negative	Absent	Absent	Absent	Absent	Absent	Present	Absent	Negative	Negative
16	792	36	Female	Negative	Present	Absent	Absent	Absent	Absent	Present	Absent	Negative	Negative
16	793	12	Female	Negative	Present	Present	Absent	Present	Absent	Absent	Absent	Negative	Negative
16	794	6	Female	Negative	Absent	Absent	Absent	Absent	Absent	Present	Present	Positive	Positive
16	795	83	Male	Negative	Absent	Absent	Absent	Absent	Absent	Present	Absent	Negative	Negative
16	796	72	Female	Negative	Present	Absent	Absent	Present	Absent	Present	Present	Positive	Negative
16	797	60	Female	Negative	Absent	Absent	Absent	Absent	Absent	Absent	Present	Positive	Negative
16	798	60	Male	Negative	Present	Present	Absent	Absent	Absent	Present	Absent	Positive	Negative
16	799	35	Male	Negative	Present	Present	Absent	Absent	Absent	Present	Absent	Positive	Negative
16	800	12	Female	Negative	Absent	Absent	Absent	Absent	Present	Present	Absent	Negative	Negative
16	801	84	Male	Negative	Present	Absent	Absent	Absent	Absent	Present	Absent	Negative	Negative
16	802	96	Male	Negative	Absent	Absent	Absent	Absent	Absent	Present	Present	Negative	Negative
16	803	36	Male	Negative	Present	Absent	Absent	Absent	Absent	Present	Absent	Negative	Negative
16	804	84	Female	Negative	Absent	Present	Absent	Absent	Absent	Present	Absent	Negative	Negative
16	805	108	Female	Negative	Absent	Absent	Absent	Absent	Absent	Present	Present	Negative	Negative
16	806	0	Female	Negative	Absent	Absent	Absent	Absent	Absent	Present	Present	Positive	Negative
16	807	12	Male	Negative	Present	Present	Present	Absent	Absent	Present	Absent	Negative	Negative
16	808	72	Male	Negative	Present	Present	Absent	Absent	Absent	Present	Absent	Negative	Negative
16	809	96	Male	Negative	Absent	Absent	Absent	Absent	Absent	Present	Present	Negative	Negative
16	810	108	Male	Negative	Absent	Absent	Absent	Absent	Absent	Present	Absent	Negative	Negative
16	811	48	Male	Negative	Present	Absent	Present	Absent	Absent	Present	Absent	Negative	Negative
16	812	12	Female	Negative	Absent	Present	Absent	Present	Absent	Absent	Absent	Negative	Negative
16	813	96	Male	Negative	Absent	Absent	Absent	Absent	Absent	Present	Absent	Positive	Negative
16	814	36	Female	Negative	Present	Present	Absent	Present	Absent	Present	Present	Positive	Negative
16	815	108	Female	Negative	Absent	Absent	Absent	Present	Absent	Present	Present	Negative	Negative
16	816	0	Female	Negative	Absent	Absent	Absent	Present	Absent	Absent	Absent	Negative	Negative
16	817	48	Male	Negative	Present	Present	Absent	Absent	Absent	Present	Absent	Negative	Negative
16	818	72	Male	Negative	Absent	Present	Absent	Absent	Absent	Present	Absent	Negative	Negative
16	819	12	Male	Negative	Present	Present	Absent	Absent	Absent	Present	Absent	Negative	Negative
16	820	84	Male	Negative	Present	Present	Absent	Present	Absent	Present	Present	Negative	Negative
16	821	84	Female	Negative	Absent	Absent	Absent	Absent	Absent	Present	Absent	Negative	Negative
16	822	11	Male	Negative	Present	Absent	Absent	Absent	Absent	Present	Absent	Negative	Negative
16	823	72	Male	Negative	Absent	Absent	Absent	Absent	Absent	Present	Absent	Negative	Negative
16	824	12	Female	Negative	Present	Present	Absent	Absent	Absent	Present	Absent	Positive	Positive
16	825	84	Female	Negative	Absent	Absent	Absent	Absent	Absent	Absent	Absent	Negative	Negative
16	826	11	Female	Negative	Present	Absent	Absent	Absent	Absent	Present	Absent	Positive	Negative
16	827	84	Male	Negative	Absent	Present	Absent	Absent	Absent	Present	Absent	Negative	Negative
16	828	72	Female	Negative	Absent	Absent	Absent	Absent	Absent	Present	Present	Negative	Negative
16	829	60	Male	Negative	Absent	Present	Absent	Absent	Absent	Present	Present	Negative	Negative
16	830	47	Female	Negative	Absent	Present	Absent	Present	Absent	Present	Present	Positive	Negative
16	831	12	Female	Negative	Absent	Absent	Absent	Absent	Absent	Absent	Absent	Positive	Positive
16	832	24	Male	Negative	Absent	Absent	Absent	Absent	Absent	Present	Absent	Negative	Negative
16	833	95	Male	Negative	Absent	Present	Absent	Absent	Present	Present	Absent	Negative	Negative
16	834	11	Female	Negative	Present	Absent	Absent	Absent	Present	Present	Present	Negative	Negative
16	835	4	Male	Negative	Present	Present	Absent	Present	Absent	Present	Absent	Positive	Negative
16	836	36	Female	Negative	Present	Absent	Absent	Absent	Absent	Present	Absent	Negative	Negative
16	837	107	Female	Negative	Absent	Absent	Absent	Present	Absent	Present	Present	Negative	Negative
16	838	83	Male	Negative	Absent	Absent	Absent	Absent	Absent	Present	Absent	Negative	Negative
16	839	60	Male	Negative	Present	Absent	Absent	Absent	Absent	Absent	Absent	Negative	Negative
16	840	72	Male	Negative	Absent	Absent	Absent	Present	Absent	Present	Absent	Negative	Negative
16	841	36	Female	Negative	Absent	Present	Absent	Present	Absent	Present	Present	Positive	Negative
16	842	96	Male	Negative	Absent	Absent	Absent	Present	Absent	Present	Absent	Negative	Negative
16	843	11	Male	Negative	Present	Absent	Absent	Absent	Absent	Absent	Absent	Positive	Negative
16	844	35	Male	Negative	Present	Present	Absent	Present	Present	Present	Present	Positive	Negative
16	845	96	Male	Negative	Absent	Absent	Absent	Absent	Absent	Present	Absent	Negative	Negative
16	846	0	Male	Negative	Absent	Absent	Absent	Absent	Absent	Absent	Absent	Negative	Negative
17	847	84	Female	Negative	Absent	Absent	Absent	Present	Absent	Present	Absent	Negative	Negative
17	848	48	Male	Negative	Present	Absent	Absent	Present	Absent	Absent	Absent	Negative	Negative
17	849	72	Female	Negative	Present	Present	Absent	Absent	Absent	Present	Absent	Negative	Negative
17	850	24	Male	Negative	Present	Present	Absent	Present	Absent	Present	Absent	Negative	Negative
17	851	20	Male	Negative	Present	Present	Absent	Present	Absent	Present	Absent	Negative	Negative
17	852	36	Male	Negative	Present	Absent	Present	Absent	Absent	Present	Absent	Positive	Positive
17	853	96	Male	Negative	Absent	Absent	Absent	Absent	Absent	Present	Absent	Negative	Negative
17	854	48	Female	Negative	Present	Absent	Absent	Absent	Absent	Present	Absent	Positive	Negative
17	855	36	Female	Negative	Present	Absent	Absent	Absent	Absent	Present	Absent	Negative	Negative
17	856	12	Male	Negative	Present	Present	Absent	Present	Absent	Present	Absent	Positive	Negative
17	857	60	Female	Negative	Absent	Present	Absent	Present	Absent	Present	Absent	Negative	Positive
17	858	96	Female	Negative	Absent	Present	Absent	Absent	Absent	Present	Absent	Positive	Negative
17	859	108	Female	Negative	Absent	Absent	Absent	Absent	Absent	Absent	Absent	Negative	Negative
17	860	108	Female	Negative	Absent	Absent	Absent	Present	Absent	Present	Absent	Negative	Negative
17	861	36	Male	Negative	Present	Present	Absent	Absent	Absent	Present	Absent	Positive	Negative
17	862	108	Female	Negative	Absent	Absent	Absent	Present	Absent	Present	Absent	Negative	Negative
17	863	72	Male	Negative	Absent	Present	Absent	Present	Absent	Present	Absent	Positive	Negative
17	864	108	Male	Negative	Absent	Present	Absent	Present	Absent	Present	Absent	Negative	Negative
17	865	60	Male	Negative	Present	Present	Absent	Absent	Absent	Present	Absent	Positive	Negative
17	866	60	Female	Negative	Present	Present	Absent	Absent	Absent	Present	Absent	Positive	Negative
17	867	108	Female	Negative	Absent	Absent	Absent	Absent	Absent	Absent	Absent	Negative	Negative
17	868	84	Male	Negative	Absent	Absent	Absent	Absent	Absent	Present	Absent	Negative	Negative
17	869	36	Male	Negative	Present	Present	Absent	Present	Absent	Present	Absent	Negative	Negative
17	870	72	Male	Negative	Absent	Present	Absent	Present	Absent	Present	Absent	Negative	Negative
17	871	108	Male	Negative	Absent	Absent	Absent	Absent	Absent	Present	Absent	Negative	Negative
17	872	60	Female	Negative	Present	Present	Absent	Present	Absent	Present	Absent	Negative	Negative
17	873	24	Male	Negative	Present	Present	Absent	Absent	Absent	Present	Absent	Negative	Negative
17	874	108	Female	Negative	Absent	Present	Absent	Absent	Absent	Present	Absent	Positive	Negative
17	875	72	Male	Negative	Absent	Absent	Absent	Present	Absent	Present	Absent	Positive	Negative
17	876	24	Male	Negative	Absent	Present	Absent	Present	Absent	Present	Absent	Negative	Negative
17	877	24	Female	Negative	Present	Present	Absent	Absent	Absent	Present	Absent	Negative	Negative
17	878	48	Female	Negative	Absent	Absent	Absent	Absent	Absent	Present	Absent	Negative	Negative
17	879	48	Male	Negative	Absent	Present	Absent	Present	Absent	Present	Absent	Positive	Negative
17	880	9	Female	Negative	Absent	Present	Absent	Absent	Absent	Present	Absent	Positive	Positive
17	881	24	Male	Negative	Present	Present	Absent	Absent	Absent	Present	Absent	Negative	Negative
17	882	72	Male	Negative	Absent	Present	Absent	Absent	Absent	Present	Absent	Negative	Negative
17	883	48	Female	Negative	Absent	Present	Absent	Present	Absent	Present	Absent	Positive	Negative
17	884	94	Female	Negative	Absent	Present	Absent	Present	Absent	Present	Absent	Negative	Negative
17	885	84	Male	Negative	Absent	Absent	Absent	Absent	Absent	Present	Absent	Negative	Negative
17	886	24	Female	Negative	Present	Absent	Present	Present	Absent	Present	Absent	Negative	Negative
17	887	12	Female	Negative	Absent	Present	Absent	Present	Present	Present	Absent	Negative	Negative
17	888	43	Male	Negative	Present	Absent	Absent	Present	Present	Present	Absent	Negative	Negative
17	889	58	Male	Negative	Present	Present	Absent	Absent	Absent	Present	Absent	Negative	Negative
17	890	108	Male	Negative	Absent	Absent	Absent	Present	Absent	Present	Absent	Negative	Negative
17	891	24	Male	Negative	Absent	Present	Absent	Present	Present	Present	Absent	Positive	Negative
17	892	12	Male	Negative	Absent	Present	Present	Absent	Absent	Present	Absent	Negative	Negative
17	893	1	Female	Negative	Absent	Absent	Present	Absent	Absent	Present	Absent	Negative	Negative
17	894	36	Female	Negative	Present	Present	Absent	Present	Absent	Present	Absent	Negative	Negative
17	895	48	Male	Negative	Absent	Present	Absent	Present	Absent	Present	Absent	Positive	Positive
17	896	72	Female	Negative	Absent	Absent	Absent	Absent	Absent	Absent	Absent	Negative	Negative
17	897	72	Male	Negative	Absent	Absent	Absent	Absent	Absent	Present	Absent	Negative	Negative
17	898	24	Female	Negative	Present	Absent	Absent	Present	Absent	Present	Absent	Negative	Negative
17	899	84	Male	Negative	Absent	Absent	Absent	Absent	Absent	Present	Absent	Negative	Negative
18	900	23	Male	Negative	Absent	Absent	Absent	Absent	Absent	Absent	Absent	Negative	Positive
18	901	72	Female	Negative	Absent	Absent	Absent	Absent	Absent	Absent	Absent	Negative	Negative
18	902	96	Female	Negative	Absent	Absent	Absent	Absent	Absent	Present	Absent	Negative	Negative
18	903	72	Male	Negative	Absent	Absent	Absent	Absent	Absent	Present	Absent	Negative	Negative
18	904	60	Female	Negative	Absent	Absent	Absent	Absent	Absent	Present	Absent	Negative	Positive
18	905	61	Male	Negative	Absent	Absent	Absent	Absent	Absent	Absent	Absent	Negative	Negative
18	906	48	Female	Negative	Absent	Present	Absent	Absent	Absent	Present	Absent	Negative	Negative
18	907	37	Female	Negative	Present	Present	Absent	Present	Absent	Present	Absent	Negative	Negative
18	908	109	Female	Negative	Absent	Absent	Absent	Absent	Absent	Present	Absent	Negative	Negative
18	909	96	Male	Negative	Absent	Absent	Absent	Absent	Absent	Present	Absent	Negative	Negative
18	910	36	Female	Negative	Absent	Absent	Absent	Absent	Absent	Absent	Absent	Negative	Negative
18	911	13	Female	Negative	Present	Absent	Absent	Absent	Present	Present	Absent	Positive	Positive
18	912	97	Female	Negative	Absent	Absent	Absent	Absent	Absent	Absent	Absent	Positive	Negative
18	913	24	Female	Negative	Present	Present	Absent	Absent	Absent	Present	Present	Negative	Negative
18	914	36	Male	Negative	Absent	Present	Absent	Absent	Absent	Present	Present	Negative	Negative
18	915	60	Male	Negative	Present	Absent	Absent	Absent	Absent	Present	Absent	Positive	Negative
18	916	23	Female	Negative	Absent	Absent	Absent	Absent	Absent	Present	Present	Negative	Negative
18	917	47	Female	Negative	Absent	Absent	Absent	Absent	Absent	Present	Absent	Negative	Positive
18	918	24	Male	Negative	Present	Absent	Absent	Present	Absent	Present	Present	Positive	Positive
18	919	108	Female	Negative	Absent	Absent	Absent	Absent	Absent	Absent	Absent	Negative	Negative
18	920	36	Male	Negative	Absent	Present	Absent	Absent	Absent	Present	Absent	Negative	Negative
18	921	72	Male	Negative	Absent	Absent	Absent	Absent	Absent	Present	Absent	Negative	Negative
18	922	85	Male	Negative	Absent	Absent	Absent	Absent	Absent	Present	Absent	Negative	Negative
18	923	96	Female	Negative	Absent	Absent	Absent	Absent	Absent	Present	Absent	Negative	Negative
18	924	96	Male	Negative	Absent	Absent	Absent	Absent	Absent	Absent	Absent	Negative	Negative
18	925	96	Male	Negative	Present	Present	Absent	Absent	Absent	Present	Absent	Negative	Negative
18	926	72	Female	Negative	Absent	Absent	Absent	Absent	Absent	Present	Present	Positive	Negative
18	927	108	Male	Negative	Absent	Absent	Absent	Absent	Absent	Present	Absent	Negative	Negative
18	928	61	Female	Positive	Absent	Absent	Absent	Absent	Absent	Absent	Absent	Negative	Negative
18	929	109	Female	Negative	Absent	Present	Absent	Present	Absent	Absent	Absent	Negative	Negative
18	930	96	Male	Negative	Absent	Present	Absent	Absent	Absent	Present	Absent	Negative	Negative
18	931	7	Female	Negative	Absent	Absent	Absent	Absent	Absent	Present	Present	Negative	Negative
18	932	97	Female	Negative	Absent	Absent	Absent	Absent	Absent	Present	Absent	Negative	Negative
18	933	61	Female	Negative	Present	Absent	Absent	Present	Absent	Present	Present	Negative	Positive
18	934	5	Female	Negative	Present	Absent	Absent	Absent	Absent	Absent	Absent	Negative	Negative
18	935	108	Female	Negative	Absent	Absent	Absent	Absent	Absent	Absent	Absent	Negative	Negative
18	936	61	Female	Negative	Absent	Absent	Absent	Present	Absent	Present	Present	Negative	Negative
18	937	84	Female	Negative	Absent	Absent	Absent	Absent	Absent	Present	Absent	Negative	Negative
18	938	60	Female	Negative	Absent	Absent	Absent	Absent	Absent	Present	Absent	Negative	Negative
18	939	60	Male	Negative	Absent	Present	Absent	Present	Present	Present	Absent	Positive	Positive
18	940	1	Male	Negative	Absent	Absent	Absent	Absent	Absent	Absent	Present	Negative	Negative
18	941	108	Female	Negative	Absent	Absent	Absent	Absent	Absent	Absent	Absent	Negative	Negative
18	942	97	Female	Negative	Absent	Present	Absent	Absent	Absent	Present	Absent	Negative	Negative
18	943	12	Male	Negative	Present	Absent	Absent	Absent	Absent	Absent	Present	Positive	Negative
18	944	61	Female	Negative	Absent	Absent	Absent	Present	Absent	Present	Absent	Negative	Negative
18	945	11	Female	Negative	Present	Absent	Absent	Absent	Absent	Present	Absent	Negative	Positive
18	946	48	Male	Negative	Absent	Absent	Absent	Absent	Absent	Present	Present	Negative	Negative
18	947	96	Female	Negative	Absent	Absent	Absent	Present	Absent	Absent	Absent	Negative	Negative
18	948	36	Female	Negative	Absent	Absent	Absent	Absent	Absent	Absent	Absent	Negative	Negative
18	949	96	Male	Negative	Present	Present	Absent	Absent	Absent	Present	Absent	Positive	Negative
18	950	72	Male	Negative	Absent	Absent	Absent	Absent	Absent	Present	Absent	Negative	Negative
18	951	37	Female	Negative	Absent	Absent	Absent	Absent	Present	Absent	Present	Negative	Negative
18	952	13	Female	Negative	Present	Absent	Absent	Absent	Absent	Absent	Absent	Negative	Negative
18	953	36	Male	Negative	Present	Present	Absent	Absent	Present	Present	Absent	Positive	Positive
18	954	12	Female	Negative	Present	Absent	Absent	Absent	Absent	Present	Present	Negative	Negative
18	955	95	Female	Negative	Absent	Absent	Absent	Absent	Absent	Absent	Absent	Positive	Negative
18	956	48	Male	Negative	Absent	Present	Absent	Present	Absent	Present	Absent	Negative	Negative
18	957	72	Male	Negative	Absent	Present	Absent	Present	Absent	Present	Absent	Negative	Negative
18	958	11	Female	Negative	Absent	Absent	Absent	Absent	Absent	Present	Present	Negative	Negative
18	959	73	Female	Negative	Present	Absent	Absent	Absent	Absent	Present	Absent	Negative	Negative
18	960	47	Male	Negative	Present	Present	Absent	Absent	Absent	Present	Absent	Positive	Negative
18	961	97	Male	Negative	Absent	Absent	Absent	Absent	Absent	Present	Present	Negative	Negative
18	962	95	Male	Negative	Absent	Absent	Absent	Absent	Absent	Present	Absent	Negative	Negative
18	963	85	Male	Negative	Absent	Absent	Absent	Absent	Absent	Present	Absent	Negative	Negative
18	964	60	Male	Negative	Absent	Absent	Absent	Absent	Absent	Present	Present	Negative	Negative
18	965	8	Female	Negative	Absent	Absent	Absent	Absent	Absent	Absent	Absent	Negative	Negative
19	966	24	Male	Negative	Present	Absent	Absent	Absent	Present	Present	Present	Negative	Negative
19	967	95	Female	Negative	Absent	Absent	Absent	Absent	Absent	Present	Absent	Negative	Positive
19	968	5	Female	Positive	Present	Present	Present	Present	Absent	Present	Absent	Positive	Positive
19	969	36	Male	Negative	Absent	Present	Absent	Present	Absent	Present	Present	Negative	Negative
19	970	107	Male	Negative	Absent	Absent	Absent	Absent	Absent	Present	Present	Negative	Negative
19	971	47	Male	Negative	Absent	Present	Absent	Present	Absent	Present	Present	Positive	Negative
19	972	23	Male	Negative	Present	Absent	Absent	Absent	Absent	Present	Present	Negative	Negative
19	973	84	Male	Negative	Absent	Present	Absent	Present	Absent	Present	Absent	Negative	Negative
19	974	36	Female	Negative	Absent	Present	Absent	Absent	Absent	Present	Absent	Negative	Negative
19	975	107	Male	Negative	Absent	Absent	Absent	Present	Absent	Absent	Absent	Negative	Negative
19	976	96	Female	Negative	Absent	Present	Absent	Present	Absent	Present	Absent	Positive	Negative
19	977	72	Female	Negative	Absent	Absent	Absent	Absent	Absent	Present	Present	Negative	Negative
19	978	83	Male	Negative	Present	Present	Absent	Present	Absent	Present	Absent	Positive	Negative
19	979	59	Female	Negative	Absent	Present	Absent	Absent	Absent	Present	Present	Negative	Positive
19	980	96	Female	Negative	Absent	Absent	Absent	Absent	Absent	Absent	Present	Negative	Negative
19	981	24	Female	Negative	Present	Present	Present	Present	Absent	Absent	Present	Positive	Positive
19	982	24	Male	Negative	Absent	Present	Absent	Present	Absent	Present	Present	Negative	Negative
19	983	60	Female	Negative	Absent	Absent	Absent	Present	Absent	Absent	Present	Negative	Negative
19	984	84	Female	Negative	Absent	Absent	Absent	Present	Absent	Present	Present	Negative	Negative
19	985	17	Female	Negative	Absent	Absent	Absent	Present	Absent	Present	Absent	Negative	Positive
19	986	83	Female	Negative	Absent	Absent	Absent	Absent	Absent	Absent	Present	Negative	Negative
19	987	18	Female	Negative	Present	Present	Present	Present	Absent	Present	Absent	Negative	Positive
19	988	72	Male	Negative	Absent	Absent	Absent	Present	Absent	Present	Present	Negative	Negative
19	989	71	Female	Negative	Present	Present	Absent	Absent	Absent	Present	Absent	Negative	Negative
19	990	84	Male	Negative	Absent	Absent	Absent	Absent	Absent	Present	Absent	Negative	Negative
19	991	12	Female	Negative	Absent	Present	Absent	Absent	Absent	Present	Present	Positive	Negative
19	992	96	Female	Negative	Absent	Absent	Absent	Absent	Absent	Present	Absent	Negative	Negative
19	993	36	Female	Negative	Present	Present	Absent	Present	Absent	Absent	Present	Positive	Negative
19	994	108	Female	Negative	Absent	Absent	Absent	Absent	Absent	Absent	Present	Negative	Negative
19	995	83	Female	Negative	Absent	Absent	Absent	Absent	Absent	Present	Present	Negative	Negative
19	996	47	Male	Negative	Present	Present	Absent	Present	Absent	Present	Absent	Positive	Positive
19	997	83	Male	Negative	Absent	Absent	Absent	Present	Absent	Present	Present	Positive	Negative
19	998	72	Male	Negative	Absent	Absent	Absent	Present	Absent	Present	Absent	Negative	Negative
19	999	71	Female	Negative	Absent	Absent	Absent	Absent	Absent	Absent	Present	Negative	Negative
19	1000	95	Female	Negative	Absent	Absent	Absent	Absent	Absent	Present	Present	Negative	Negative
19	1001	72	Female	Negative	Absent	Absent	Absent	Present	Absent	Absent	Present	Positive	Negative
19	1002	48	Male	Negative	Absent	Present	Absent	Present	Absent	Present	Present	Positive	Negative
19	1003	36	Male	Negative	Absent	Present	Absent	Present	Absent	Present	Present	Negative	Negative
19	1004	12	Male	Negative	Absent	Absent	Present	Present	Absent	Absent	Absent	Negative	Negative
19	1005	36	Female	Negative	Present	Absent	Present	Absent	Absent	Present	Present	Negative	Negative
19	1006	48	Female	Negative	Absent	Present	Absent	Absent	Absent	Present	Absent	Positive	Negative
19	1007	35	Female	Negative	Present	Present	Absent	Present	Absent	Present	Absent	Positive	Positive
19	1008	11	Male	Negative	Absent	Present	Absent	Present	Absent	Present	Present	Negative	Negative
19	1009	60	Female	Negative	Absent	Absent	Absent	Absent	Absent	Absent	Absent	Negative	Negative
19	1010	84	Male	Negative	Absent	Absent	Absent	Absent	Absent	Absent	Present	Negative	Negative
19	1011	108	Male	Negative	Absent	Absent	Absent	Absent	Absent	Present	Present	Negative	Negative
19	1012	12	Female	Positive	Absent	Present	Absent	Present	Absent	Present	Present	Positive	Positive
19	1013	83	Male	Negative	Absent	Present	Absent	Present	Absent	Present	Absent	Negative	Negative
19	1014	83	Male	Negative	Absent	Present	Absent	Present	Absent	Present	Absent	Negative	Negative
19	1015	108	Female	Negative	Absent	Absent	Absent	Absent	Absent	Present	Absent	Negative	Negative
19	1016	48	Male	Positive	Present	Absent	Absent	Absent	Absent	Present	Absent	Positive	Negative
19	1017	23	Male	Negative	Absent	Present	Absent	Present	Absent	Present	Absent	Negative	Negative
19	1018	23	Female	Negative	Absent	Present	Absent	Present	Absent	Absent	Present	Positive	Negative
19	1019	36	Female	Positive	Absent	Present	Absent	Absent	Absent	Present	Absent	Negative	Positive
19	1020	11	Male	Negative	Absent	Present	Absent	Present	Absent	Present	Present	Negative	Positive
19	1021	47	Male	Negative	Absent	Present	Absent	Present	Absent	Present	Present	Positive	Negative
19	1022	36	Female	Negative	Absent	Absent	Absent	Absent	Absent	Present	Absent	Positive	Negative
19	1023	6	Male	Negative	Absent	Present	Absent	Present	Absent	Absent	Absent	Negative	Positive
19	1024	84	Female	Negative	Absent	Absent	Absent	Absent	Absent	Present	Absent	Negative	Negative
19	1025	71	Female	Negative	Absent	Absent	Absent	Absent	Absent	Present	Present	Positive	Negative
19	1026	107	Male	Negative	Absent	Present	Absent	Present	Absent	Absent	Absent	Positive	Negative
19	1027	1	Male	Negative	Absent	Absent	Absent	Absent	Absent	Present	Absent	Negative	Negative
20	1028	26	Female	Negative	Absent	Present	Absent	Present	Present	Present	Absent	Positive	Negative
20	1029	61	Male	Negative	Present	Present	Absent	Present	Absent	Present	Absent	Negative	Negative
20	1030	61	Male	Negative	Absent	Present	Absent	Absent	Absent	Present	Absent	Negative	Negative
20	1031	38	Female	Negative	Present	Absent	Absent	Absent	Absent	Absent	Absent	Positive	Negative
20	1032	106	Male	Negative	Present	Absent	Absent	Present	Absent	Present	Absent	Negative	Negative
20	1033	97	Male	Negative	Present	Present	Absent	Present	Absent	Present	Absent	Negative	Positive
20	1034	13	Male	Negative	Present	Absent	Absent	Absent	Absent	Present	Absent	Negative	Negative
20	1035	97	Male	Negative	Absent	Absent	Absent	Absent	Absent	Present	Absent	Negative	Negative
20	1036	25	Male	Negative	Absent	Present	Absent	Absent	Present	Present	Absent	Positive	Negative
20	1037	62	Male	Negative	Absent	Absent	Absent	Absent	Absent	Present	Absent	Negative	Negative
20	1038	61	Female	Negative	Absent	Present	Absent	Absent	Absent	Present	Present	Positive	Negative
20	1039	98	Male	Negative	Absent	Absent	Absent	Absent	Absent	Present	Absent	Negative	Negative
20	1040	37	Male	Negative	Absent	Absent	Absent	Present	Present	Present	Present	Positive	Negative
20	1041	25	Male	Negative	Present	Absent	Absent	Absent	Absent	Present	Absent	Positive	Negative
20	1042	38	Male	Negative	Absent	Absent	Absent	Absent	Absent	Present	Absent	Positive	Negative
20	1043	49	Female	Negative	Absent	Absent	Absent	Absent	Absent	Present	Absent	Negative	Negative
20	1044	61	Male	Negative	Absent	Absent	Absent	Absent	Absent	Absent	Absent	Negative	Negative
20	1045	23	Female	Negative	Absent	Absent	Absent	Absent	Present	Absent	Present	Negative	Negative
20	1046	49	Male	Negative	Absent	Absent	Absent	Present	Absent	Present	Present	Negative	Negative
20	1047	97	Female	Negative	Absent	Present	Absent	Absent	Absent	Present	Present	Negative	Positive
20	1048	62	Male	Negative	Absent	Present	Absent	Absent	Absent	Present	Absent	Negative	Negative
20	1049	63	Male	Negative	Absent	Present	Absent	Absent	Absent	Present	Present	Negative	Negative
20	1050	108	Female	Negative	Absent	Absent	Absent	Absent	Absent	Present	Present	Negative	Positive
20	1051	50	Male	Negative	Absent	Present	Absent	Absent	Absent	Present	Absent	Negative	Negative
20	1052	85	Male	Negative	Absent	Present	Absent	Present	Absent	Present	Absent	Negative	Negative
20	1053	2	Female	Negative	Absent	Absent	Absent	Absent	Absent	Present	Absent	Negative	Negative
20	1054	109	Female	Negative	Absent	Absent	Absent	Absent	Absent	Present	Absent	Negative	Positive
20	1055	109	Female	Negative	Absent	Absent	Absent	Absent	Absent	Present	Absent	Negative	Negative
20	1056	25	Female	Negative	Absent	Absent	Absent	Absent	Absent	Absent	Absent	Negative	Negative
20	1057	26	Female	Negative	Present	Absent	Absent	Absent	Absent	Absent	Absent	Positive	Negative
20	1058	37	Female	Negative	Absent	Present	Absent	Present	Absent	Present	Absent	Positive	Negative
20	1059	26	Female	Negative	Present	Present	Absent	Present	Present	Present	Absent	Positive	Negative
20	1060	86	Female	Negative	Absent	Absent	Absent	Absent	Absent	Present	Absent	Negative	Negative
20	1061	85	Male	Negative	Present	Present	Absent	Present	Present	Present	Present	Positive	Negative
20	1062	73	Male	Negative	Present	Absent	Absent	Absent	Absent	Present	Absent	Negative	Negative
20	1063	25	Male	Negative	Present	Present	Absent	Present	Absent	Present	Present	Negative	Negative
21	1064	85	Female	Negative	Absent	Absent	Absent	Absent	Absent	Absent	Present	Negative	Negative
21	1065	115	Female	Negative	Absent	Absent	Absent	Absent	Absent	Present	Absent	Negative	Negative
21	1066	25	Male	Negative	Present	Present	Absent	Absent	Absent	Present	Present	Negative	Positive
21	1067	97	Female	Negative	Absent	Absent	Absent	Absent	Absent	Absent	Absent	Positive	Negative
21	1068	25	Female	Negative	Present	Present	Absent	Absent	Absent	Present	Present	Negative	Positive
21	1069	72	Female	Negative	Absent	Absent	Absent	Absent	Absent	Present	Present	Negative	Positive
21	1070	38	Male	Negative	Present	Absent	Absent	Present	Absent	Present	Present	Positive	Negative
21	1071	26	Female	Negative	Present	Absent	Present	Absent	Absent	Absent	Present	Positive	Positive
21	1072	13	Male	Negative	Present	Absent	Present	Absent	Present	Present	Present	Negative	Negative
21	1073	97	Female	Negative	Present	Absent	Absent	Present	Absent	Present	Present	Negative	Negative
21	1074	99	Male	Negative	Present	Absent	Absent	Absent	Present	Present	Present	Negative	Negative
21	1075	97	Female	Negative	Absent	Present	Absent	Absent	Absent	Present	Present	Negative	Negative
21	1076	47	Female	Negative	Absent	Present	Absent	Present	Absent	Present	Present	Negative	Negative
21	1077	32	Female	Negative	Present	Present	Absent	Present	Absent	Present	Absent	Positive	Negative
21	1078	98	Female	Negative	Absent	Present	Absent	Present	Absent	Present	Absent	Positive	Negative
21	1079	49	Male	Negative	Present	Absent	Absent	Present	Absent	Present	Present	Positive	Negative
21	1080	73	Male	Negative	Absent	Absent	Absent	Absent	Absent	Absent	Absent	Negative	Negative
21	1081	36	Male	Negative	Absent	Present	Absent	Absent	Absent	Absent	Present	Negative	Negative
21	1082	85	Female	Negative	Absent	Absent	Absent	Absent	Absent	Present	Absent	Negative	Negative
21	1083	97	Female	Negative	Present	Absent	Absent	Absent	Absent	Present	Absent	Negative	Positive
21	1084	6	Female	Negative	Absent	Present	Absent	Present	Absent	Present	Absent	Positive	Negative
21	1085	26	Female	Negative	Present	Present	Absent	Absent	Absent	Present	Absent	Positive	Positive
21	1086	49	Female	Negative	Absent	Absent	Absent	Absent	Absent	Present	Present	Negative	Negative
21	1087	62	Female	Positive	Absent	Absent	Absent	Present	Absent	Present	Present	Negative	Negative
21	1088	109	Male	Negative	Absent	Present	Absent	Present	Absent	Present	Absent	Negative	Negative
21	1089	115	Male	Negative	Absent	Absent	Absent	Absent	Absent	Present	Absent	Negative	Negative
21	1090	97	Male	Negative	Present	Absent	Absent	Absent	Absent	Present	Absent	Negative	Positive
21	1091	36	Female	Negative	Absent	Present	Absent	Absent	Absent	Present	Present	Positive	Negative
21	1092	62	Female	Negative	Absent	Absent	Absent	Present	Absent	Present	Absent	Negative	Positive
21	1093	14	Male	Negative	Present	Present	Absent	Present	Absent	Present	Present	Positive	Positive
21	1094	73	Male	Negative	Present	Present	Absent	Absent	Absent	Absent	Present	Positive	Positive
21	1095	49	Female	Negative	Absent	Present	Absent	Present	Absent	Present	Absent	Positive	Negative
21	1096	40	Male	Negative	Present	Absent	Absent	Present	Absent	Present	Present	Positive	Positive
21	1097	61	Male	Negative	Present	Absent	Absent	Present	Absent	Present	Present	Negative	Negative
21	1098	84	Male	Negative	Present	Absent	Absent	Absent	Absent	Present	Absent	Negative	Negative
21	1099	61	Male	Negative	Absent	Absent	Absent	Absent	Absent	Present	Present	Negative	Negative
21	1100	97	Male	Negative	Absent	Absent	Absent	Absent	Absent	Present	Present	Negative	Negative
21	1101	3	Female	Negative	Absent	Absent	Absent	Present	Absent	Absent	Absent	Negative	Negative
21	1102	61	Female	Negative	Absent	Present	Absent	Present	Absent	Present	Present	Negative	Negative
21	1103	73	Female	Negative	Absent	Absent	Absent	Present	Absent	Present	Present	Negative	Positive
21	1104	49	Female	Negative	Absent	Absent	Absent	Absent	Absent	Present	Present	Negative	Negative
21	1105	37	Female	Negative	Present	Present	Absent	Present	Absent	Present	Absent	Positive	Positive
21	1106	96	Male	Negative	Absent	Absent	Absent	Absent	Absent	Absent	Present	Negative	Negative
21	1107	50	Male	Negative	Absent	Present	Absent	Present	Present	Present	Present	Negative	Positive
21	1108	86	Female	Negative	Absent	Absent	Absent	Absent	Absent	Absent	Absent	Positive	Negative
21	1109	110	Female	Negative	Absent	Absent	Absent	Absent	Absent	Present	Present	Negative	Positive
21	1110	84	Female	Negative	Absent	Absent	Absent	Absent	Absent	Present	Present	Negative	Negative
21	1111	85	Male	Negative	Absent	Absent	Absent	Absent	Absent	Present	Absent	Negative	Negative
21	1112	86	Male	Negative	Present	Present	Absent	Absent	Absent	Present	Absent	Negative	Negative
21	1113	25	Male	Negative	Absent	Absent	Absent	Absent	Absent	Present	Present	Negative	Negative
21	1114	15	Female	Negative	Absent	Present	Absent	Present	Present	Present	Present	Positive	Positive
21	1115	73	Female	Negative	Absent	Present	Absent	Present	Absent	Present	Present	Negative	Negative
21	1116	98	Male	Negative	Absent	Present	Absent	Present	Absent	Present	Present	Negative	Negative
21	1117	25	Female	Negative	Absent	Absent	Absent	Absent	Absent	Present	Present	Positive	Negative
21	1118	86	Female	Negative	Absent	Present	Absent	Present	Absent	Present	Absent	Positive	Negative
21	1119	62	Male	Negative	Absent	Present	Absent	Present	Absent	Present	Present	Negative	Positive
21	1120	50	Male	Negative	Absent	Absent	Absent	Absent	Absent	Present	Absent	Negative	Negative
21	1121	60	Female	Negative	Absent	Present	Absent	Absent	Absent	Present	Absent	Positive	Negative
21	1122	113	Female	Negative	Absent	Absent	Absent	Absent	Absent	Absent	Present	Positive	Negative
22	1123	25	Female	Negative	Absent	Absent	Absent	Absent	Absent	Absent	Present	Positive	Negative
22	1124	61	Female	Negative	Absent	Present	Absent	Absent	Absent	Present	Absent	Negative	Negative
22	1125	25	Female	Negative	Absent	Present	Absent	Absent	Absent	Absent	Present	Negative	Negative
22	1126	49	Female	Positive	Absent	Present	Absent	Present	Absent	Absent	Present	Negative	Positive
22	1127	60	Male	Negative	Absent	Absent	Absent	Absent	Absent	Present	Present	Negative	Negative
22	1128	37	Female	Negative	Absent	Present	Absent	Present	Absent	Absent	Present	Positive	Positive
22	1129	97	Male	Negative	Absent	Absent	Absent	Absent	Absent	Present	Present	Positive	Negative
22	1130	49	Female	Negative	Absent	Absent	Absent	Absent	Absent	Absent	Present	Negative	Negative
22	1131	108	Male	Negative	Absent	Absent	Absent	Present	Absent	Present	Present	Negative	Negative
22	1132	36	Female	Negative	Absent	Present	Absent	Absent	Absent	Absent	Present	Positive	Positive
22	1133	49	Female	Negative	Present	Present	Absent	Present	Absent	Present	Present	Positive	Negative
22	1134	37	Female	Negative	Absent	Present	Absent	Absent	Absent	Present	Absent	Negative	Positive
22	1135	60	Female	Negative	Absent	Absent	Absent	Absent	Absent	Present	Absent	Negative	Negative
22	1136	61	Female	Negative	Present	Present	Absent	Absent	Absent	Present	Present	Positive	Positive
22	1137	24	Female	Negative	Present	Present	Present	Absent	Absent	Present	Absent	Positive	Negative
22	1138	61	Female	Negative	Absent	Absent	Absent	Present	Absent	Present	Absent	Negative	Negative
22	1139	37	Female	Negative	Absent	Present	Absent	Absent	Absent	Present	Present	Negative	Negative
22	1140	25	Male	Negative	Absent	Present	Absent	Absent	Absent	Absent	Absent	Negative	Negative
22	1141	37	Female	Negative	Absent	Present	Absent	Absent	Absent	Present	Absent	Negative	Negative
22	1142	10	Male	Negative	Present	Absent	Absent	Absent	Absent	Present	Present	Negative	Negative
22	1143	85	Male	Negative	Absent	Absent	Absent	Absent	Absent	Present	Absent	Negative	Negative
22	1144	97	Female	Negative	Absent	Absent	Absent	Absent	Absent	Present	Absent	Negative	Positive
22	1145	13	Female	Negative	Present	Present	Absent	Present	Absent	Present	Present	Positive	Negative
22	1146	9	Female	Negative	Absent	Present	Absent	Present	Absent	Present	Absent	Negative	Positive
22	1147	37	Female	Negative	Absent	Absent	Absent	Absent	Absent	Present	Present	Positive	Negative
22	1148	49	Female	Negative	Absent	Absent	Absent	Absent	Absent	Absent	Absent	Negative	Negative
22	1149	85	Female	Negative	Absent	Absent	Absent	Absent	Absent	Present	Present	Negative	Negative
22	1150	84	Male	Negative	Absent	Present	Absent	Present	Absent	Present	Present	Negative	Negative
22	1151	73	Female	Negative	Absent	Absent	Absent	Absent	Absent	Present	Present	Negative	Negative
22	1152	60	Female	Negative	Absent	Absent	Absent	Absent	Absent	Absent	Present	Negative	Positive
22	1153	108	Female	Negative	Absent	Absent	Absent	Absent	Absent	Present	Absent	Negative	Positive
22	1154	9	Female	Negative	Absent	Present	Absent	Present	Absent	Present	Present	Negative	Negative
22	1155	7	Male	Negative	Absent	Absent	Absent	Absent	Absent	Absent	Present	Negative	Negative
22	1156	7	Male	Negative	Absent	Present	Absent	Present	Absent	Absent	Present	Negative	Negative
22	1157	10	Female	Negative	Absent	Absent	Absent	Present	Absent	Present	Absent	Negative	Negative
22	1158	4	Male	Negative	Present	Absent	Absent	Absent	Absent	Absent	Present	Negative	Negative
22	1159	37	Female	Positive	Present	Present	Absent	Absent	Absent	Present	Absent	Negative	Positive
22	1160	73	Male	Negative	Absent	Present	Absent	Absent	Absent	Present	Absent	Negative	Negative
23	1161	12	Male	Negative	Absent	Present	Absent	Absent	Absent	Absent	Present	Negative	Negative
23	1162	72	Female	Negative	Absent	Absent	Present	Present	Absent	Present	Absent	Positive	Negative
23	1163	24	Male	Negative	Absent	Present	Absent	Absent	Absent	Absent	Absent	Negative	Negative
23	1164	24	Female	Positive	Present	Absent	Present	Absent	Absent	Present	Absent	Negative	Positive
23	1165	48	Female	Negative	Absent	Present	Absent	Present	Absent	Present	Present	Negative	Negative
23	1166	24	Female	Positive	Present	Absent	Present	Absent	Absent	Present	Absent	Positive	Positive
23	1167	60	Male	Negative	Absent	Present	Absent	Absent	Absent	Present	Present	Positive	Negative
23	1168	96	Male	Negative	Absent	Absent	Absent	Absent	Absent	Absent	Absent	Negative	Negative
23	1169	36	Male	Negative	Absent	Present	Absent	Present	Absent	Present	Absent	Positive	Negative
23	1170	48	Female	Negative	Absent	Present	Absent	Absent	Absent	Present	Absent	Positive	Negative
23	1171	96	Male	Negative	Absent	Absent	Absent	Absent	Absent	Absent	Absent	Negative	Negative
23	1172	84	Male	Negative	Absent	Absent	Absent	Absent	Absent	Absent	Present	Negative	Negative
23	1173	6	Male	Negative	Present	Present	Absent	Absent	Absent	Present	Absent	Negative	Positive
23	1174	24	Female	Positive	Present	Present	Absent	Present	Present	Present	Present	Negative	Positive
23	1175	108	Female	Negative	Absent	Absent	Absent	Absent	Absent	Present	Present	Negative	Negative
23	1176	72	Male	Negative	Present	Absent	Present	Present	Absent	Present	Absent	Positive	Positive
23	1177	84	Female	Negative	Present	Present	Absent	Absent	Absent	Absent	Present	Positive	Negative
23	1178	24	Male	Negative	Present	Present	Absent	Present	Absent	Present	Absent	Positive	Positive
23	1179	12	Male	Negative	Present	Absent	Absent	Absent	Absent	Present	Present	Positive	Negative
23	1180	48	Male	Negative	Present	Present	Absent	Present	Absent	Present	Absent	Negative	Positive
23	1181	71	Male	Negative	Absent	Absent	Absent	Absent	Present	Present	Present	Negative	Negative
23	1182	84	Female	Negative	Absent	Absent	Absent	Present	Absent	Present	Present	Negative	Positive
23	1183	84	Male	Negative	Absent	Present	Absent	Absent	Absent	Present	Absent	Positive	Positive
23	1184	84	Male	Negative	Absent	Present	Absent	Present	Absent	Present	Present	Negative	Positive
23	1185	60	Female	Positive	Absent	Present	Absent	Absent	Absent	Absent	Absent	Negative	Positive
23	1186	24	Male	Negative	Absent	Present	Absent	Absent	Absent	Absent	Present	Positive	Negative
23	1187	83	Male	Negative	Present	Absent	Absent	Absent	Absent	Present	Absent	Negative	Negative
23	1188	96	Female	Negative	Absent	Absent	Absent	Absent	Absent	Absent	Absent	Negative	Negative
23	1189	12	Male	Negative	Absent	Present	Absent	Absent	Absent	Absent	Absent	Negative	Negative
23	1190	108	Female	Negative	Absent	Absent	Absent	Absent	Absent	Absent	Present	Negative	Negative
23	1191	12	Male	Negative	Present	Absent	Absent	Absent	Absent	Present	Absent	Negative	Positive
23	1192	84	Male	Negative	Present	Absent	Absent	Present	Absent	Present	Absent	Positive	Positive
23	1193	24	Female	Positive	Present	Absent	Present	Absent	Absent	Present	Absent	Positive	Positive
23	1194	12	Male	Negative	Present	Absent	Absent	Absent	Absent	Present	Absent	Positive	Negative
23	1195	36	Male	Negative	Absent	Present	Absent	Absent	Absent	Present	Present	Positive	Negative
23	1196	31	Male	Negative	Absent	Present	Absent	Absent	Absent	Present	Absent	Positive	Negative
23	1197	12	Female	Negative	Absent	Absent	Absent	Present	Absent	Present	Present	Negative	Positive
23	1198	60	Female	Negative	Present	Absent	Absent	Absent	Absent	Present	Absent	Negative	Positive
23	1199	72	Male	Negative	Absent	Present	Absent	Absent	Absent	Present	Present	Negative	Negative
24	1200	96	Female	Negative	Absent	Present	Absent	Present	Absent	Present	Present	Negative	Negative
24	1201	72	Female	Negative	Absent	Present	Absent	Absent	Absent	Present	Present	Negative	Negative
24	1202	84	Female	Negative	Absent	Absent	Absent	Absent	Absent	Present	Present	Positive	Negative
24	1203	72	Male	Negative	Present	Present	Absent	Present	Absent	Present	Present	Positive	Negative
24	1204	38	Female	Negative	Present	Present	Absent	Absent	Absent	Present	Absent	Negative	Negative
24	1205	84	Male	Negative	Absent	Present	Absent	Present	Absent	Present	Present	Negative	Negative
24	1206	96	Male	Negative	Absent	Present	Absent	Present	Absent	Present	Present	Negative	Negative
24	1207	8	Male	Negative	Present	Absent	Absent	Present	Absent	Absent	Absent	Negative	Negative
24	1208	12	Male	Negative	Absent	Present	Absent	Present	Absent	Present	Absent	Negative	Positive
24	1209	36	Male	Negative	Absent	Present	Absent	Absent	Absent	Present	Absent	Negative	Negative
24	1210	12	Male	Negative	Present	Present	Absent	Absent	Absent	Present	Present	Positive	Negative
24	1211	96	Female	Negative	Absent	Absent	Absent	Present	Absent	Present	Absent	Negative	Negative
24	1212	96	Female	Negative	Absent	Absent	Absent	Absent	Absent	Absent	Absent	Negative	Negative
24	1213	108	Male	Negative	Absent	Absent	Absent	Absent	Absent	Absent	Absent	Negative	Negative
24	1214	48	Male	Negative	Absent	Absent	Absent	Present	Absent	Present	Absent	Negative	Negative
24	1215	72	Male	Negative	Absent	Present	Absent	Present	Absent	Present	Present	Negative	Negative
24	1216	11	Female	Negative	Present	Absent	Present	Absent	Absent	Absent	Absent	Positive	Negative
24	1217	8	Female	Negative	Absent	Absent	Absent	Absent	Absent	Absent	Absent	Positive	Negative
24	1218	36	Male	Negative	Present	Present	Absent	Present	Absent	Present	Present	Positive	Positive
24	1219	48	Female	Positive	Absent	Present	Absent	Present	Absent	Present	Absent	Positive	Positive
24	1220	108	Female	Negative	Absent	Present	Absent	Present	Absent	Present	Absent	Negative	Positive
24	1221	84	Female	Negative	Absent	Absent	Absent	Absent	Absent	Present	Absent	Negative	Negative
24	1222	60	Female	Negative	Absent	Absent	Absent	Absent	Absent	Present	Absent	Negative	Negative
24	1223	108	Female	Negative	Absent	Absent	Absent	Present	Absent	Present	Present	Negative	Negative
24	1224	21	Female	Negative	Absent	Present	Absent	Absent	Absent	Present	Present	Positive	Negative
24	1225	15	Female	Negative	Present	Absent	Absent	Absent	Absent	Present	Present	Negative	Negative
24	1226	48	Male	Negative	Absent	Absent	Absent	Present	Absent	Present	Absent	Negative	Negative
24	1227	84	Male	Negative	Present	Present	Absent	Present	Absent	Present	Present	Positive	Negative
24	1228	36	Female	Negative	Present	Absent	Absent	Absent	Absent	Present	Present	Positive	Negative
24	1229	24	Male	Negative	Absent	Present	Absent	Present	Absent	Present	Present	Negative	Negative
24	1230	36	Female	Negative	Present	Absent	Absent	Present	Absent	Present	Absent	Negative	Positive
24	1231	12	Female	Negative	Absent	Present	Absent	Absent	Absent	Absent	Absent	Negative	Negative
24	1232	24	Male	Negative	Absent	Absent	Absent	Absent	Absent	Present	Absent	Negative	Negative
24	1233	11	Female	Negative	Absent	Present	Absent	Absent	Absent	Present	Present	Positive	Positive
24	1234	84	Male	Negative	Absent	Absent	Absent	Absent	Absent	Present	Absent	Negative	Negative
24	1235	24	Male	Negative	Absent	Absent	Present	Present	Absent	Absent	Absent	Negative	Negative
24	1236	36	Female	Negative	Absent	Present	Absent	Present	Absent	Absent	Present	Negative	Negative
24	1237	72	Female	Negative	Present	Absent	Absent	Absent	Absent	Present	Present	Positive	Negative
24	1238	12	Male	Negative	Present	Present	Absent	Present	Absent	Absent	Present	Negative	Positive
24	1239	96	Male	Negative	Present	Absent	Absent	Absent	Absent	Absent	Absent	Negative	Negative
25	1240	24	Male	Negative	Present	Present	Absent	Present	Present	Present	Present	Positive	Positive
25	1241	36	Female	Negative	Absent	Present	Absent	Present	Absent	Present	Absent	Negative	Positive
25	1242	5	Female	Negative	Absent	Present	Absent	Present	Absent	Present	Absent	Negative	Positive
25	1243	36	Female	Negative	Present	Present	Absent	Present	Absent	Present	Absent	Negative	Positive
25	1244	48	Female	Negative	Present	Absent	Absent	Present	Absent	Present	Absent	Negative	Negative
25	1245	1	Male	Negative	Absent	Absent	Present	Absent	Absent	Absent	Absent	Positive	Positive
25	1246	24	Female	Negative	Present	Absent	Absent	Absent	Absent	Present	Present	Negative	Positive
25	1247	72	Male	Negative	Absent	Present	Absent	Present	Absent	Present	Present	Negative	Negative
25	1248	36	Male	Negative	Absent	Present	Absent	Absent	Absent	Absent	Absent	Negative	Negative
25	1249	72	Female	Negative	Absent	Absent	Absent	Absent	Absent	Absent	Absent	Negative	Negative
25	1250	96	Male	Negative	Absent	Absent	Absent	Absent	Absent	Present	Absent	Negative	Negative
25	1251	36	Male	Negative	Present	Present	Absent	Present	Absent	Absent	Present	Positive	Negative
25	1252	72	Male	Negative	Absent	Absent	Absent	Absent	Absent	Absent	Absent	Negative	Negative
25	1253	12	Female	Negative	Present	Present	Present	Present	Absent	Present	Absent	Negative	Negative
25	1254	84	Female	Negative	Absent	Absent	Absent	Present	Absent	Present	Present	Negative	Negative
25	1255	108	Male	Negative	Absent	Present	Absent	Present	Absent	Present	Present	Negative	Negative
25	1256	9	Female	Negative	Present	Absent	Present	Absent	Absent	Present	Absent	Negative	Positive
25	1257	48	Female	Negative	Present	Present	Absent	Absent	Absent	Present	Present	Negative	Positive
25	1258	12	Male	Negative	Present	Present	Absent	Present	Absent	Present	Absent	Negative	Negative
25	1259	108	Female	Negative	Absent	Absent	Absent	Absent	Absent	Absent	Absent	Negative	Negative
25	1260	52	Male	Negative	Absent	Absent	Absent	Absent	Absent	Present	Present	Negative	Negative
25	1261	84	Female	Negative	Absent	Absent	Absent	Absent	Absent	Present	Absent	Negative	Negative
25	1262	24	Female	Negative	Present	Absent	Absent	Present	Absent	Present	Absent	Negative	Positive
25	1263	96	Female	Negative	Absent	Absent	Absent	Absent	Absent	Present	Absent	Negative	Negative
25	1264	60	Female	Negative	Absent	Absent	Absent	Absent	Absent	Present	Absent	Positive	Negative
25	1265	12	Male	Negative	Absent	Absent	Absent	Absent	Present	Present	Present	Negative	Negative
25	1266	36	Female	Negative	Absent	Present	Absent	Present	Present	Absent	Present	Negative	Negative
25	1267	24	Female	Negative	Present	Present	Absent	Absent	Present	Present	Present	Negative	Positive
25	1268	84	Female	Negative	Absent	Absent	Absent	Absent	Absent	Absent	Absent	Negative	Negative
25	1269	36	Female	Positive	Present	Present	Absent	Absent	Absent	Present	Absent	Negative	Positive
25	1270	36	Female	Negative	Absent	Present	Absent	Present	Absent	Absent	Present	Negative	Positive
25	1271	24	Male	Negative	Absent	Present	Absent	Present	Present	Present	Absent	Negative	Positive
25	1272	84	Male	Negative	Absent	Absent	Absent	Absent	Absent	Present	Absent	Negative	Negative
25	1273	60	Male	Negative	Present	Absent	Absent	Present	Absent	Present	Absent	Positive	Negative
25	1274	36	Male	Negative	Present	Absent	Present	Absent	Absent	Present	Present	Positive	Positive
25	1275	48	Female	Negative	Present	Absent	Present	Absent	Absent	Absent	Absent	Negative	Positive
25	1276	88	Male	Negative	Absent	Present	Absent	Absent	Absent	Present	Present	Negative	Negative
25	1277	48	Female	Negative	Present	Present	Absent	Absent	Present	Present	Absent	Negative	Negative
25	1278	72	Male	Negative	Absent	Present	Absent	Present	Absent	Present	Absent	Negative	Negative
25	1279	72	Male	Negative	Present	Absent	Absent	Absent	Absent	Present	Present	Negative	Negative
25	1280	108	Female	Negative	Absent	Absent	Absent	Absent	Absent	Present	Absent	Negative	Negative
25	1281	3	Female	Negative	Absent	Absent	Present	Absent	Absent	Present	Absent	Negative	Negative
25	1282	48	Female	Negative	Present	Present	Absent	Present	Absent	Present	Present	Negative	Positive
25	1283	72	Male	Negative	Absent	Present	Absent	Present	Absent	Present	Absent	Negative	Negative
25	1284	9	Female	Negative	Present	Present	Present	Present	Absent	Absent	Absent	Positive	Negative
25	1285	36	Female	Negative	Present	Present	Absent	Present	Absent	Present	Absent	Negative	Negative
25	1286	24	Male	Negative	Absent	Present	Absent	Present	Absent	Present	Present	Negative	Negative
25	1287	108	Male	Negative	Absent	Present	Absent	Present	Absent	Present	Present	Negative	Negative
25	1288	96	Female	Negative	Absent	Absent	Absent	Absent	Absent	Absent	Absent	Negative	Negative
25	1289	48	Female	Negative	Absent	Present	Absent	Absent	Absent	Present	Absent	Negative	Positive
25	1290	36	Female	Negative	Present	Present	Absent	Absent	Present	Present	Absent	Negative	Positive
25	1291	48	Female	Negative	Absent	Present	Absent	Present	Absent	Present	Present	Negative	Positive
25	1292	96	Female	Negative	Absent	Absent	Absent	Absent	Absent	Present	Absent	Positive	Negative
26	1293	47	Female	Positive	Present	Absent	Absent	Present	Absent	Present	Present	Positive	Negative
26	1294	23	Male	Negative	Present	Present	Absent	Present	Absent	Present	Absent	Positive	Negative
26	1295	108	Female	Negative	Absent	Absent	Absent	Absent	Absent	Absent	Absent	Negative	Negative
26	1296	35	Male	Negative	Present	Present	Absent	Absent	Absent	Present	Present	Negative	Negative
26	1297	60	Male	Negative	Absent	Absent	Absent	Present	Absent	Absent	Absent	Positive	Negative
26	1298	18	Male	Negative	Absent	Present	Absent	Present	Absent	Present	Absent	Positive	Negative
26	1299	36	Female	Negative	Absent	Present	Absent	Present	Absent	Absent	Present	Positive	Positive
26	1300	8	Female	Negative	Absent	Present	Absent	Present	Absent	Absent	Present	Negative	Negative
26	1301	47	Female	Negative	Absent	Absent	Absent	Absent	Absent	Absent	Absent	Negative	Negative
26	1302	48	Female	Negative	Absent	Present	Absent	Present	Absent	Absent	Absent	Positive	Negative
26	1303	11	Male	Positive	Present	Present	Absent	Present	Absent	Present	Present	Positive	Positive
26	1304	12	Female	Negative	Present	Present	Present	Present	Absent	Present	Present	Negative	Negative
26	1305	83	Female	Negative	Absent	Absent	Absent	Absent	Absent	Present	Absent	Negative	Negative
26	1306	48	Female	Negative	Present	Present	Absent	Absent	Absent	Present	Present	Positive	Negative
26	1307	60	Female	Positive	Absent	Absent	Absent	Present	Absent	Present	Absent	Positive	Positive
26	1308	83	Female	Negative	Absent	Absent	Absent	Absent	Absent	Absent	Absent	Negative	Negative
26	1309	35	Female	Negative	Present	Absent	Absent	Absent	Absent	Present	Absent	Positive	Negative
26	1310	3	Female	Negative	Present	Absent	Present	Absent	Absent	Absent	Absent	Negative	Negative
26	1311	83	Male	Negative	Absent	Absent	Absent	Present	Present	Present	Present	Negative	Negative
26	1312	108	Female	Negative	Absent	Present	Absent	Absent	Absent	Present	Absent	Negative	Negative
26	1313	36	Male	Negative	Present	Present	Absent	Present	Absent	Present	Absent	Negative	Negative
26	1314	36	Male	Negative	Absent	Present	Absent	Present	Absent	Present	Absent	Negative	Negative
26	1315	84	Female	Negative	Absent	Absent	Absent	Absent	Absent	Present	Absent	Negative	Negative
26	1316	96	Male	Negative	Absent	Present	Absent	Absent	Absent	Present	Absent	Negative	Negative
26	1317	36	Female	Negative	Absent	Present	Absent	Present	Absent	Present	Absent	Negative	Negative
26	1318	95	Male	Negative	Absent	Present	Absent	Absent	Absent	Present	Absent	Negative	Negative
26	1319	23	Male	Negative	Present	Present	Absent	Present	Absent	Present	Absent	Positive	Negative
26	1320	108	Male	Negative	Absent	Absent	Absent	Absent	Absent	Present	Absent	Negative	Negative
26	1321	20	Female	Negative	Present	Present	Absent	Present	Absent	Absent	Absent	Negative	Negative
26	1322	48	Male	Negative	Present	Present	Absent	Present	Absent	Present	Absent	Positive	Negative
26	1323	72	Male	Negative	Absent	Present	Absent	Present	Absent	Present	Absent	Negative	Negative
26	1324	72	Male	Negative	Absent	Present	Absent	Absent	Absent	Present	Absent	Negative	Negative
26	1325	48	Female	Negative	Absent	Present	Absent	Present	Absent	Present	Present	Positive	Negative
26	1326	47	Male	Negative	Absent	Present	Absent	Present	Absent	Present	Absent	Positive	Negative
26	1327	84	Female	Negative	Absent	Absent	Absent	Absent	Absent	Absent	Absent	Positive	Negative
26	1328	60	Male	Negative	Present	Present	Absent	Present	Absent	Present	Present	Positive	Negative
26	1329	84	Female	Negative	Absent	Absent	Absent	Absent	Absent	Present	Present	Negative	Negative
26	1330	23	Female	Negative	Absent	Absent	Absent	Absent	Absent	Absent	Absent	Negative	Negative
26	1331	23	Female	Positive	Present	Present	Absent	Present	Absent	Present	Present	Positive	Positive
26	1332	48	Female	Negative	Absent	Absent	Absent	Present	Absent	Present	Present	Positive	Positive
26	1333	36	Male	Negative	Present	Present	Absent	Present	Absent	Present	Present	Positive	Negative
26	1334	11	Female	Negative	Absent	Absent	Absent	Absent	Absent	Absent	Absent	Negative	Negative
26	1335	12	Female	Negative	Absent	Present	Absent	Present	Absent	Present	Absent	Positive	Negative
26	1336	71	Female	Negative	Absent	Absent	Absent	Present	Absent	Present	Absent	Positive	Negative
26	1337	83	Female	Negative	Absent	Absent	Absent	Absent	Absent	Present	Absent	Negative	Negative
26	1338	107	Male	Negative	Absent	Absent	Absent	Absent	Absent	Absent	Absent	Negative	Negative
26	1339	60	Male	Negative	Absent	Present	Absent	Present	Absent	Present	Present	Positive	Negative
26	1340	47	Female	Negative	Absent	Absent	Absent	Absent	Absent	Absent	Absent	Positive	Negative
26	1341	72	Male	Negative	Absent	Absent	Absent	Present	Absent	Present	Present	Positive	Positive
26	1342	108	Female	Negative	Absent	Absent	Absent	Absent	Absent	Present	Absent	Positive	Positive
26	1343	72	Male	Negative	Absent	Present	Absent	Absent	Absent	Present	Present	Negative	Negative
26	1344	24	Female	Negative	Absent	Present	Absent	Present	Absent	Present	Absent	Negative	Negative
26	1345	96	Male	Negative	Present	Absent	Absent	Absent	Absent	Present	Present	Positive	Negative
26	1346	60	Female	Negative	Absent	Present	Absent	Present	Absent	Present	Absent	Negative	Negative
26	1347	72	Female	Negative	Absent	Present	Absent	Absent	Absent	Present	Present	Negative	Negative
26	1348	95	Female	Negative	Absent	Absent	Absent	Absent	Absent	Absent	Absent	Negative	Negative
27	1349	59	Male	Negative	Absent	Absent	Absent	Absent	Absent	Present	Present	Negative	Negative
27	1350	8	Male	Negative	Present	Present	Absent	Present	Absent	Present	Absent	Negative	Negative
27	1351	60	Female	Negative	Absent	Absent	Absent	Absent	Absent	Present	Absent	Positive	Positive
27	1352	24	Female	Negative	Absent	Present	Absent	Absent	Absent	Absent	Absent	Negative	Positive
27	1353	60	Female	Negative	Absent	Absent	Absent	Absent	Absent	Absent	Absent	Negative	Negative
27	1354	60	Male	Negative	Present	Present	Absent	Absent	Absent	Present	Absent	Negative	Negative
27	1355	12	Male	Negative	Present	Absent	Absent	Absent	Absent	Present	Present	Positive	Negative
27	1356	48	Female	Negative	Absent	Present	Absent	Absent	Absent	Present	Present	Negative	Positive
27	1357	24	Female	Negative	Absent	Present	Absent	Present	Absent	Present	Absent	Negative	Negative
27	1358	47	Female	Positive	Present	Absent	Absent	Present	Absent	Absent	Present	Positive	Negative
27	1359	60	Male	Negative	Absent	Present	Absent	Absent	Absent	Present	Present	Positive	Negative
27	1360	15	Female	Negative	Present	Absent	Absent	Absent	Absent	Present	Absent	Positive	Negative
27	1361	36	Male	Positive	Absent	Present	Absent	Present	Absent	Absent	Absent	Negative	Positive
27	1362	48	Male	Negative	Absent	Present	Absent	Absent	Absent	Present	Present	Negative	Negative
27	1363	4	Female	Negative	Absent	Absent	Absent	Present	Absent	Absent	Present	Negative	Negative
27	1364	72	Female	Negative	Absent	Present	Absent	Absent	Absent	Present	Absent	Negative	Negative
27	1365	24	Male	Negative	Absent	Present	Absent	Absent	Absent	Absent	Absent	Negative	Negative
27	1366	24	Male	Negative	Absent	Present	Absent	Absent	Absent	Present	Absent	Negative	Positive
27	1367	11	Male	Negative	Present	Present	Absent	Absent	Absent	Present	Present	Positive	Negative
27	1368	36	Female	Negative	Present	Present	Absent	Absent	Absent	Present	Present	Positive	Negative
27	1369	60	Male	Negative	Absent	Present	Absent	Absent	Absent	Present	Absent	Negative	Negative
27	1370	35	Female	Negative	Present	Present	Absent	Absent	Absent	Present	Present	Negative	Positive
27	1371	24	Male	Negative	Absent	Present	Absent	Absent	Absent	Present	Absent	Positive	Negative
27	1372	84	Male	Negative	Absent	Absent	Absent	Absent	Absent	Present	Present	Negative	Negative
27	1373	17	Female	Negative	Absent	Present	Absent	Present	Absent	Present	Absent	Positive	Negative
27	1374	84	Male	Negative	Absent	Absent	Absent	Absent	Absent	Present	Absent	Positive	Positive
27	1375	84	Female	Negative	Present	Absent	Absent	Absent	Absent	Present	Absent	Positive	Negative
27	1376	108	Male	Negative	Absent	Absent	Absent	Absent	Absent	Present	Absent	Negative	Negative
27	1377	35	Male	Negative	Present	Present	Absent	Present	Absent	Present	Absent	Negative	Negative
27	1378	36	Female	Positive	Present	Absent	Absent	Absent	Absent	Absent	Absent	Positive	Positive
27	1379	59	Male	Positive	Absent	Absent	Absent	Absent	Absent	Present	Present	Positive	Negative
27	1380	24	Female	Negative	Absent	Absent	Absent	Absent	Absent	Absent	Absent	Negative	Negative
27	1381	47	Male	Negative	Absent	Present	Absent	Absent	Present	Present	Present	Negative	Negative
27	1382	48	Male	Positive	Present	Absent	Present	Absent	Absent	Present	Absent	Positive	Positive
27	1383	1	Female	Positive	Present	Absent	Absent	Absent	Present	Present	Present	Positive	Negative
27	1384	12	Female	Negative	Present	Present	Absent	Present	Absent	Present	Present	Negative	Negative
27	1385	84	Female	Negative	Absent	Absent	Absent	Absent	Absent	Present	Absent	Negative	Negative
27	1386	24	Female	Negative	Present	Present	Present	Present	Absent	Present	Present	Positive	Positive
27	1387	7	Female	Negative	Absent	Absent	Absent	Absent	Absent	Absent	Absent	Negative	Negative
27	1388	108	Male	Negative	Absent	Absent	Absent	Absent	Absent	Present	Absent	Negative	Negative
27	1389	23	Female	Positive	Absent	Present	Absent	Present	Absent	Present	Absent	Negative	Negative
27	1390	60	Male	Positive	Present	Present	Absent	Absent	Absent	Present	Present	Positive	Negative
28	1391	36	Female	Negative	Absent	Present	Absent	Present	Absent	Present	Absent	Positive	Negative
28	1392	84	Female	Negative	Absent	Absent	Absent	Absent	Absent	Absent	Absent	Negative	Negative
28	1393	12	Female	Negative	Absent	Present	Absent	Present	Absent	Present	Present	Negative	Negative
28	1394	24	Female	Negative	Present	Present	Present	Present	Absent	Present	Absent	Positive	Negative
28	1395	108	Male	Negative	Present	Absent	Absent	Absent	Absent	Present	Absent	Negative	Negative
28	1396	24	Female	Negative	Absent	Present	Absent	Absent	Absent	Absent	Absent	Negative	Positive
28	1397	108	Male	Negative	Absent	Absent	Absent	Absent	Absent	Present	Absent	Negative	Negative
28	1398	12	Male	Negative	Absent	Present	Absent	Absent	Absent	Present	Present	Negative	Negative
28	1399	84	Male	Negative	Absent	Present	Absent	Absent	Absent	Absent	Absent	Negative	Negative
28	1400	12	Female	Negative	Absent	Present	Absent	Absent	Absent	Present	Absent	Negative	Negative
28	1401	12	Male	Negative	Present	Present	Absent	Absent	Absent	Present	Absent	Positive	Negative
28	1402	12	Male	Positive	Present	Absent	Present	Present	Absent	Absent	Absent	Negative	Positive
28	1403	84	Male	Negative	Absent	Absent	Absent	Absent	Absent	Present	Absent	Positive	Negative
28	1404	48	Male	Negative	Present	Present	Absent	Present	Absent	Present	Absent	Positive	Positive
28	1405	108	Male	Negative	Absent	Absent	Absent	Absent	Absent	Absent	Absent	Negative	Negative
28	1406	96	Male	Negative	Absent	Absent	Absent	Absent	Absent	Present	Absent	Negative	Negative
28	1407	60	Male	Negative	Present	Absent	Absent	Absent	Absent	Present	Absent	Negative	Negative
28	1408	48	Female	Positive	Present	Present	Absent	Absent	Absent	Present	Absent	Negative	Positive
28	1409	60	Male	Negative	Absent	Present	Absent	Present	Absent	Present	Present	Negative	Negative
28	1410	108	Female	Negative	Absent	Absent	Absent	Absent	Absent	Absent	Absent	Negative	Negative
28	1411	24	Female	Negative	Absent	Present	Absent	Present	Absent	Present	Present	Positive	Negative
28	1412	48	Male	Negative	Absent	Present	Absent	Absent	Present	Present	Absent	Positive	Positive
28	1413	96	Male	Negative	Absent	Absent	Absent	Absent	Absent	Absent	Absent	Negative	Positive
28	1414	108	Male	Negative	Absent	Absent	Absent	Absent	Absent	Absent	Absent	Negative	Negative
28	1415	84	Male	Negative	Absent	Absent	Absent	Present	Absent	Present	Absent	Negative	Negative
28	1416	2	Male	Negative	Absent	Present	Present	Present	Absent	Present	Absent	Negative	Negative
28	1417	36	Female	Negative	Absent	Present	Absent	Absent	Absent	Present	Absent	Positive	Negative
28	1418	96	Male	Negative	Present	Absent	Absent	Absent	Absent	Present	Present	Negative	Negative
28	1419	60	Male	Negative	Absent	Absent	Absent	Present	Absent	Present	Absent	Negative	Negative
28	1420	24	Female	Positive	Present	Present	Present	Present	Absent	Present	Absent	Positive	Positive
28	1421	84	Male	Negative	Present	Present	Absent	Absent	Absent	Present	Absent	Negative	Negative
28	1422	60	Male	Negative	Present	Present	Absent	Absent	Absent	Present	Present	Positive	Positive
28	1423	6	Male	Negative	Present	Present	Absent	Present	Absent	Absent	Absent	Positive	Negative
28	1424	35	Male	Positive	Absent	Present	Absent	Absent	Absent	Present	Absent	Positive	Negative
28	1425	96	Male	Negative	Absent	Absent	Absent	Absent	Absent	Present	Present	Positive	Negative
28	1426	12	Male	Negative	Present	Absent	Absent	Present	Absent	Present	Present	Positive	Positive
28	1427	48	Male	Negative	Absent	Present	Absent	Absent	Absent	Absent	Absent	Negative	Negative
28	1428	60	Male	Negative	Absent	Absent	Absent	Present	Absent	Present	Absent	Negative	Negative
28	1429	60	Female	Negative	Absent	Present	Absent	Present	Present	Present	Absent	Positive	Negative
28	1430	48	Male	Negative	Present	Present	Absent	Absent	Absent	Absent	Absent	Positive	Negative
28	1431	60	Male	Negative	Present	Absent	Absent	Absent	Absent	Present	Present	Negative	Negative
28	1432	48	Female	Negative	Present	Absent	Present	Absent	Present	Present	Absent	Negative	Negative
28	1433	31	Female	Negative	Absent	Absent	Present	Present	Absent	Present	Absent	Negative	Negative
28	1434	48	Female	Negative	Present	Absent	Absent	Present	Absent	Present	Present	Positive	Negative
28	1435	19	Female	Negative	Present	Absent	Absent	Absent	Absent	Absent	Absent	Negative	Negative
28	1436	48	Female	Positive	Absent	Present	Absent	Absent	Present	Present	Present	Positive	Positive
29	1437	36	Male	Negative	Absent	Present	Absent	Absent	Absent	Present	Absent	Negative	Negative
29	1438	72	Male	Negative	Absent	Present	Absent	Absent	Absent	Present	Absent	Negative	Negative
29	1439	48	Female	Negative	Absent	Present	Absent	Present	Absent	Present	Absent	Negative	Negative
29	1440	1	Male	Negative	Absent	Absent	Absent	Present	Absent	Absent	Present	Negative	Positive
29	1441	72	Female	Negative	Absent	Present	Absent	Absent	Absent	Absent	Present	Negative	Negative
29	1442	14	Male	Negative	Absent	Absent	Absent	Absent	Absent	Absent	Absent	Positive	Negative
29	1443	38	Female	Positive	Absent	Present	Absent	Present	Absent	Present	Absent	Positive	Negative
29	1444	96	Male	Negative	Absent	Absent	Absent	Absent	Absent	Present	Present	Negative	Negative
29	1445	108	Female	Negative	Absent	Absent	Absent	Absent	Absent	Present	Absent	Negative	Negative
29	1446	109	Female	Negative	Absent	Absent	Absent	Absent	Absent	Present	Absent	Negative	Negative
29	1447	97	Female	Negative	Absent	Absent	Absent	Present	Absent	Present	Absent	Negative	Negative
29	1448	97	Female	Positive	Absent	Absent	Absent	Present	Absent	Present	Absent	Negative	Negative
29	1449	72	Male	Negative	Absent	Absent	Absent	Present	Absent	Present	Absent	Negative	Negative
29	1450	12	Male	Negative	Present	Absent	Absent	Absent	Absent	Present	Absent	Positive	Positive
29	1451	25	Male	Positive	Absent	Present	Absent	Absent	Absent	Present	Absent	Positive	Negative
29	1452	97	Male	Negative	Absent	Present	Absent	Absent	Absent	Absent	Absent	Positive	Negative
29	1453	49	Male	Positive	Present	Present	Present	Absent	Absent	Absent	Absent	Positive	Negative
29	1454	73	Female	Positive	Absent	Absent	Absent	Absent	Absent	Absent	Absent	Positive	Negative
29	1455	72	Male	Negative	Absent	Absent	Absent	Absent	Absent	Present	Absent	Negative	Negative
29	1456	25	Female	Negative	Present	Absent	Absent	Present	Absent	Present	Absent	Positive	Negative
29	1457	49	Female	Positive	Present	Absent	Absent	Present	Absent	Present	Absent	Negative	Positive
29	1458	47	Male	Negative	Absent	Present	Absent	Present	Present	Present	Absent	Negative	Positive
29	1459	36	Female	Negative	Absent	Present	Absent	Present	Absent	Present	Absent	Negative	Positive
29	1460	36	Male	Negative	Absent	Present	Absent	Present	Absent	Present	Absent	Negative	Positive
29	1461	36	Female	Negative	Present	Absent	Absent	Absent	Absent	Present	Absent	Negative	Negative
29	1462	12	Male	Negative	Absent	Absent	Absent	Absent	Absent	Present	Absent	Positive	Negative
29	1463	73	Male	Negative	Present	Present	Absent	Absent	Absent	Present	Present	Negative	Negative
29	1464	11	Female	Negative	Present	Absent	Absent	Absent	Absent	Absent	Present	Positive	Negative
29	1465	73	Male	Negative	Present	Present	Absent	Present	Absent	Present	Present	Negative	Negative
29	1466	85	Male	Negative	Absent	Absent	Absent	Absent	Absent	Present	Present	Negative	Negative
29	1467	84	Male	Positive	Present	Present	Absent	Absent	Present	Present	Absent	Negative	Positive
29	1468	49	Male	Negative	Absent	Present	Absent	Absent	Absent	Present	Present	Positive	Negative
29	1469	73	Male	Positive	Absent	Absent	Absent	Present	Absent	Present	Absent	Negative	Positive
29	1470	6	Female	Negative	Absent	Present	Absent	Absent	Absent	Present	Present	Positive	Positive
29	1471	13	Female	Positive	Present	Absent	Absent	Present	Absent	Absent	Present	Positive	Positive
29	1472	24	Female	Negative	Present	Present	Absent	Present	Absent	Absent	Absent	Positive	Negative
29	1473	107	Female	Positive	Absent	Absent	Absent	Present	Absent	Absent	Present	Positive	Negative
29	1474	23	Female	Negative	Present	Absent	Absent	Present	Absent	Absent	Absent	Positive	Negative
29	1475	61	Female	Negative	Absent	Present	Absent	Absent	Absent	Present	Absent	Positive	Negative
29	1476	72	Male	Negative	Absent	Present	Absent	Absent	Absent	Absent	Absent	Negative	Negative
29	1477	49	Female	Negative	Absent	Present	Absent	Absent	Absent	Present	Absent	Negative	Negative
29	1478	25	Female	Positive	Absent	Present	Absent	Present	Absent	Present	Present	Positive	Positive
29	1479	60	Female	Positive	Absent	Present	Absent	Present	Absent	Present	Present	Positive	Negative
29	1480	72	Male	Negative	Present	Present	Absent	Present	Absent	Present	Absent	Negative	Negative
29	1481	109	Male	Negative	Absent	Present	Absent	Absent	Absent	Present	Absent	Negative	Negative
29	1482	72	Female	Positive	Present	Present	Absent	Absent	Absent	Absent	Absent	Negative	Positive
29	1483	97	Female	Negative	Absent	Present	Absent	Present	Absent	Absent	Absent	Negative	Negative
29	1484	97	Female	Negative	Absent	Absent	Absent	Absent	Absent	Absent	Absent	Negative	Negative
29	1485	37	Male	Negative	Present	Present	Absent	Absent	Absent	Present	Absent	Negative	Negative
29	1486	37	Female	Negative	Present	Absent	Absent	Absent	Absent	Present	Absent	Negative	Negative
29	1487	24	Male	Positive	Present	Present	Absent	Present	Absent	Present	Absent	Positive	Positive
29	1488	83	Male	Negative	Absent	Present	Absent	Absent	Absent	Present	Present	Negative	Positive
29	1489	35	Male	Negative	Absent	Absent	Absent	Absent	Absent	Present	Absent	Negative	Negative
29	1490	84	Female	Negative	Absent	Absent	Absent	Absent	Absent	Absent	Present	Negative	Negative
29	1491	72	Female	Negative	Absent	Absent	Absent	Absent	Absent	Present	Present	Negative	Positive
29	1492	48	Male	Negative	Absent	Absent	Absent	Present	Absent	Present	Absent	Positive	Negative
29	1493	95	Male	Negative	Absent	Absent	Absent	Present	Absent	Present	Absent	Negative	Negative
29	1494	49	Female	Positive	Absent	Present	Absent	Absent	Absent	Absent	Present	Positive	Positive
29	1495	49	Female	Positive	Absent	Present	Absent	Present	Absent	Absent	Absent	Positive	Positive
29	1496	84	Female	Positive	Absent	Absent	Absent	Absent	Absent	Present	Absent	Negative	Positive
29	1497	97	Female	Negative	Absent	Absent	Absent	Absent	Absent	Present	Absent	Negative	Negative
30	1498	96	Female	Negative	Absent	Present	Absent	Present	Absent	Present	Absent	Negative	Negative
30	1499	73	Male	Negative	Absent	Absent	Absent	Absent	Absent	Absent	Absent	Negative	Negative
30	1500	72	Female	Negative	Absent	Absent	Absent	Absent	Absent	Present	Present	Negative	Negative
30	1501	24	Female	Negative	Present	Present	Absent	Absent	Absent	Present	Absent	Negative	Negative
30	1502	84	Female	Negative	Absent	Absent	Absent	Absent	Absent	Present	Present	Negative	Negative
30	1503	24	Female	Negative	Present	Present	Absent	Present	Absent	Present	Present	Positive	Negative
30	1504	36	Male	Negative	Absent	Present	Absent	Absent	Absent	Present	Absent	Negative	Negative
30	1505	36	Female	Negative	Absent	Present	Absent	Present	Absent	Present	Absent	Positive	Negative
30	1506	24	Female	Negative	Absent	Present	Absent	Absent	Absent	Present	Present	Positive	Negative
30	1507	108	Male	Negative	Present	Absent	Absent	Absent	Absent	Present	Absent	Negative	Negative
30	1508	60	Male	Negative	Absent	Present	Absent	Absent	Absent	Present	Absent	Negative	Negative
30	1509	60	Male	Negative	Absent	Present	Absent	Present	Absent	Present	Present	Negative	Negative
30	1510	84	Male	Negative	Absent	Present	Absent	Absent	Absent	Present	Absent	Negative	Negative
30	1511	96	Male	Negative	Absent	Absent	Absent	Absent	Absent	Present	Absent	Negative	Negative
30	1512	96	Male	Negative	Present	Present	Absent	Absent	Absent	Present	Present	Negative	Negative
30	1513	24	Male	Negative	Present	Present	Present	Present	Absent	Present	Absent	Negative	Negative
30	1514	60	Female	Negative	Absent	Present	Absent	Absent	Absent	Present	Absent	Positive	Negative
30	1515	84	Female	Negative	Absent	Absent	Absent	Absent	Absent	Present	Absent	Positive	Negative
30	1516	48	Male	Negative	Present	Present	Absent	Present	Absent	Present	Present	Negative	Negative
30	1517	48	Female	Negative	Absent	Absent	Absent	Absent	Absent	Absent	Absent	Positive	Negative
30	1518	36	Female	Negative	Present	Absent	Absent	Absent	Absent	Present	Absent	Negative	Negative
30	1519	108	Female	Negative	Absent	Absent	Absent	Absent	Absent	Present	Absent	Negative	Negative
30	1520	96	Male	Negative	Absent	Absent	Absent	Absent	Absent	Absent	Absent	Negative	Negative
30	1521	84	Female	Negative	Absent	Present	Absent	Absent	Absent	Present	Absent	Negative	Negative
30	1522	12	Male	Negative	Present	Present	Absent	Present	Absent	Present	Present	Negative	Negative
30	1523	60	Female	Negative	Absent	Present	Absent	Present	Absent	Present	Present	Negative	Negative
30	1524	60	Male	Negative	Present	Absent	Absent	Absent	Absent	Present	Present	Positive	Negative
30	1525	96	Male	Negative	Absent	Present	Absent	Absent	Absent	Present	Present	Negative	Negative
30	1526	108	Male	Negative	Absent	Absent	Absent	Absent	Absent	Present	Absent	Negative	Negative
30	1527	48	Female	Negative	Absent	Absent	Absent	Absent	Absent	Present	Absent	Negative	Negative
30	1528	60	Male	Negative	Absent	Present	Absent	Absent	Absent	Present	Absent	Negative	Negative
30	1529	60	Male	Negative	Absent	Present	Absent	Absent	Absent	Present	Present	Negative	Negative
30	1530	24	Female	Negative	Present	Absent	Present	Absent	Absent	Present	Absent	Positive	Negative
30	1531	72	Male	Negative	Absent	Present	Absent	Absent	Absent	Present	Absent	Negative	Negative
30	1532	48	Male	Negative	Present	Absent	Absent	Absent	Absent	Absent	Present	Negative	Negative
30	1533	96	Male	Negative	Absent	Absent	Absent	Absent	Absent	Present	Present	Negative	Negative
30	1534	48	Female	Negative	Absent	Absent	Absent	Present	Absent	Present	Absent	Negative	Negative
30	1535	21	Male	Negative	Present	Present	Absent	Present	Absent	Present	Absent	Positive	Negative
30	1536	60	Female	Negative	Absent	Absent	Absent	Absent	Absent	Present	Absent	Negative	Negative
30	1537	96	Female	Negative	Absent	Present	Absent	Absent	Absent	Present	Present	Negative	Negative
30	1538	16	Female	Negative	Absent	Present	Absent	Absent	Absent	Absent	Absent	Positive	Negative
30	1539	72	Male	Negative	Absent	Absent	Absent	Absent	Absent	Present	Present	Negative	Negative
30	1540	24	Male	Negative	Present	Present	Absent	Absent	Absent	Present	Present	Negative	Negative
30	1541	96	Male	Negative	Absent	Present	Absent	Absent	Absent	Present	Absent	Negative	Negative
30	1542	49	Female	Negative	Absent	Present	Absent	Absent	Absent	Absent	Absent	Negative	Negative
30	1543	96	Female	Negative	Absent	Absent	Absent	Absent	Absent	Present	Absent	Negative	Negative
30	1544	12	Female	Positive	Absent	Present	Absent	Absent	Present	Present	Present	Positive	Positive
30	1545	24	Male	Negative	Present	Present	Absent	Absent	Absent	Present	Absent	Negative	Negative
30	1546	84	Female	Negative	Absent	Present	Absent	Absent	Absent	Absent	Absent	Positive	Negative
30	1547	96	Male	Negative	Absent	Absent	Absent	Absent	Absent	Present	Absent	Negative	Negative
30	1548	108	Male	Negative	Absent	Absent	Absent	Absent	Absent	Absent	Present	Negative	Negative
30	1549	36	Female	Negative	Present	Present	Absent	Absent	Absent	Absent	Absent	Negative	Negative
30	1550	96	Female	Negative	Absent	Absent	Absent	Absent	Absent	Present	Present	Negative	Negative
30	1551	17	Female	Negative	Absent	Present	Absent	Present	Absent	Absent	Absent	Positive	Negative
30	1552	19	Female	Negative	Present	Present	Absent	Present	Absent	Present	Present	Positive	Negative
30	1553	36	Male	Negative	Absent	Absent	Absent	Absent	Absent	Present	Absent	Positive	Negative
30	1554	60	Male	Negative	Present	Present	Absent	Absent	Absent	Present	Present	Negative	Negative
30	1555	47	Male	Negative	Absent	Absent	Absent	Absent	Absent	Present	Absent	Positive	Positive
30	1556	48	Female	Negative	Absent	Absent	Absent	Absent	Absent	Present	Absent	Negative	Negative
30	1557	4	Female	Negative	Absent	Absent	Absent	Absent	Absent	Absent	Absent	Negative	Negative
30	1558	72	Male	Negative	Absent	Absent	Absent	Absent	Absent	Present	Absent	Negative	Negative
31	1559	12	Male	Negative	Absent	Absent	Absent	Present	Absent	Present	Present	Positive	Negative
31	1560	84	Male	Negative	Absent	Absent	Absent	Absent	Absent	Absent	Present	Negative	Negative
31	1561	24	Female	Negative	Absent	Absent	Absent	Absent	Absent	Present	Present	Negative	Negative
31	1562	72	Male	Negative	Absent	Absent	Absent	Absent	Absent	Present	Absent	Negative	Negative
31	1563	12	Male	Negative	Present	Present	Absent	Absent	Absent	Present	Absent	Negative	Negative
31	1564	24	Male	Negative	Absent	Present	Absent	Present	Absent	Absent	Absent	Positive	Negative
31	1565	60	Male	Negative	Absent	Present	Absent	Present	Absent	Absent	Absent	Positive	Negative
31	1566	36	Male	Positive	Absent	Present	Absent	Present	Absent	Absent	Present	Positive	Positive
31	1567	48	Female	Negative	Absent	Present	Absent	Present	Absent	Present	Present	Negative	Negative
31	1568	48	Male	Positive	Absent	Present	Absent	Absent	Absent	Absent	Absent	Negative	Positive
31	1569	24	Male	Negative	Absent	Present	Absent	Present	Absent	Present	Present	Negative	Negative
31	1570	36	Female	Negative	Absent	Present	Absent	Absent	Absent	Present	Absent	Negative	Negative
31	1571	24	Female	Negative	Present	Absent	Present	Absent	Absent	Present	Present	Positive	Negative
31	1572	60	Male	Negative	Absent	Absent	Absent	Absent	Absent	Present	Absent	Positive	Negative
31	1573	24	Male	Negative	Absent	Absent	Absent	Absent	Absent	Present	Present	Negative	Negative
31	1574	24	Female	Negative	Absent	Present	Absent	Present	Absent	Present	Absent	Negative	Negative
31	1575	16	Male	Negative	Absent	Absent	Absent	Present	Absent	Absent	Present	Negative	Negative
31	1576	108	Male	Negative	Absent	Absent	Absent	Present	Absent	Present	Absent	Negative	Negative
31	1577	60	Male	Negative	Present	Present	Absent	Absent	Absent	Present	Present	Negative	Negative
31	1578	36	Female	Negative	Absent	Absent	Absent	Present	Absent	Present	Absent	Negative	Negative
31	1579	48	Male	Positive	Absent	Absent	Absent	Absent	Absent	Present	Present	Negative	Positive
31	1580	0	Female	Negative	Absent	Absent	Absent	Absent	Absent	Present	Absent	Negative	Positive
31	1581	60	Male	Positive	Present	Absent	Absent	Absent	Absent	Present	Absent	Negative	Positive
31	1582	36	Male	Negative	Absent	Absent	Absent	Absent	Absent	Absent	Absent	Negative	Negative
31	1583	84	Female	Negative	Absent	Absent	Absent	Absent	Absent	Present	Absent	Negative	Negative
31	1584	12	Female	Negative	Present	Absent	Absent	Present	Absent	Present	Absent	Negative	Negative
31	1585	24	Male	Negative	Absent	Present	Absent	Present	Absent	Present	Present	Positive	Negative
31	1586	12	Female	Negative	Absent	Present	Present	Present	Absent	Present	Absent	Negative	Negative
31	1587	60	Female	Negative	Present	Present	Absent	Absent	Absent	Present	Absent	Negative	Negative
31	1588	24	Male	Negative	Absent	Absent	Absent	Present	Absent	Present	Present	Positive	Positive
31	1589	60	Female	Positive	Absent	Absent	Absent	Absent	Absent	Present	Present	Positive	Negative
31	1590	24	Male	Negative	Absent	Present	Absent	Absent	Absent	Present	Absent	Positive	Positive
31	1591	36	Female	Negative	Absent	Present	Absent	Present	Absent	Present	Absent	Positive	Negative
31	1592	84	Male	Negative	Absent	Absent	Absent	Absent	Absent	Absent	Absent	Negative	Negative
31	1593	48	Female	Negative	Absent	Present	Absent	Absent	Absent	Present	Absent	Negative	Negative
31	1594	108	Male	Negative	Absent	Present	Absent	Absent	Absent	Present	Absent	Positive	Positive
31	1595	48	Male	Negative	Absent	Absent	Absent	Absent	Present	Present	Absent	Negative	Negative
31	1596	96	Female	Negative	Absent	Absent	Absent	Present	Absent	Present	Absent	Negative	Negative
32	1597	36	Female	Negative	Present	Absent	Absent	Absent	Absent	Present	Present	Negative	Negative
32	1598	48	Female	Negative	Absent	Absent	Absent	Absent	Absent	Absent	Present	Negative	Negative
32	1599	24	Female	Negative	Absent	Absent	Absent	Present	Absent	Present	Present	Negative	Positive
32	1600	48	Female	Negative	Absent	Present	Absent	Present	Absent	Present	Absent	Positive	Negative
32	1601	24	Female	Negative	Absent	Present	Absent	Present	Absent	Present	Present	Negative	Positive
32	1602	11	Female	Negative	Absent	Present	Absent	Present	Absent	Present	Present	Negative	Negative
32	1603	6	Female	Negative	Absent	Present	Absent	Absent	Absent	Absent	Present	Negative	Negative
32	1604	24	Female	Negative	Absent	Absent	Absent	Present	Absent	Absent	Absent	Positive	Positive
32	1605	72	Male	Negative	Present	Absent	Absent	Absent	Absent	Present	Absent	Positive	Positive
32	1606	48	Female	Negative	Present	Present	Absent	Absent	Absent	Present	Present	Positive	Negative
32	1607	108	Female	Negative	Absent	Absent	Absent	Absent	Absent	Present	Absent	Negative	Negative
32	1608	60	Male	Negative	Present	Absent	Absent	Absent	Absent	Present	Present	Positive	Negative
32	1609	96	Female	Negative	Absent	Absent	Absent	Absent	Absent	Present	Present	Negative	Negative
32	1610	84	Male	Negative	Absent	Absent	Absent	Present	Absent	Present	Absent	Positive	Negative
32	1611	36	Male	Negative	Present	Present	Absent	Present	Absent	Present	Present	Positive	Negative
32	1612	36	Female	Negative	Present	Absent	Absent	Present	Absent	Present	Present	Negative	Positive
32	1613	60	Male	Positive	Absent	Absent	Absent	Absent	Absent	Present	Present	Positive	Negative
32	1614	12	Female	Negative	Absent	Absent	Absent	Absent	Absent	Present	Present	Negative	Positive
32	1615	108	Female	Negative	Absent	Absent	Absent	Present	Absent	Absent	Absent	Negative	Negative
32	1616	60	Male	Negative	Absent	Present	Absent	Present	Absent	Absent	Absent	Positive	Negative
32	1617	23	Female	Negative	Absent	Present	Absent	Absent	Absent	Present	Absent	Positive	Negative
32	1618	24	Male	Negative	Absent	Absent	Absent	Present	Absent	Present	Absent	Positive	Negative
32	1619	36	Female	Positive	Absent	Present	Absent	Absent	Absent	Absent	Present	Positive	Positive
32	1620	72	Male	Negative	Absent	Absent	Absent	Absent	Absent	Present	Present	Positive	Positive
32	1621	84	Female	Negative	Absent	Absent	Absent	Absent	Absent	Present	Present	Negative	Negative
32	1622	24	Male	Negative	Absent	Present	Absent	Absent	Absent	Present	Present	Negative	Positive
32	1623	108	Male	Negative	Absent	Present	Absent	Present	Absent	Present	Present	Negative	Negative
32	1624	84	Male	Negative	Absent	Absent	Present	Absent	Absent	Present	Present	Positive	Positive
32	1625	72	Female	Negative	Absent	Present	Absent	Absent	Absent	Present	Present	Negative	Negative
32	1626	47	Male	Negative	Absent	Present	Absent	Present	Absent	Present	Present	Negative	Negative
32	1627	48	Female	Negative	Absent	Absent	Absent	Present	Absent	Present	Present	Positive	Positive
32	1628	60	Male	Negative	Absent	Absent	Absent	Present	Absent	Present	Present	Positive	Negative
32	1629	36	Male	Negative	Present	Present	Absent	Absent	Absent	Present	Present	Positive	Negative
32	1630	60	Male	Negative	Absent	Present	Absent	Present	Absent	Present	Present	Positive	Positive
32	1631	36	Female	Negative	Absent	Absent	Absent	Present	Absent	Present	Present	Negative	Positive
32	1632	108	Female	Negative	Present	Present	Absent	Present	Absent	Present	Present	Negative	Negative
32	1633	23	Female	Negative	Absent	Present	Absent	Absent	Absent	Present	Present	Positive	Positive
32	1634	108	Female	Negative	Absent	Absent	Absent	Absent	Absent	Present	Present	Negative	Negative
32	1635	24	Female	Negative	Present	Absent	Present	Present	Absent	Present	Present	Positive	Positive
32	1636	84	Male	Negative	Absent	Absent	Absent	Present	Absent	Present	Present	Positive	Negative
32	1637	84	Male	Negative	Absent	Absent	Absent	Absent	Absent	Present	Present	Negative	Negative
32	1638	16	Male	Negative	Present	Present	Absent	Present	Absent	Absent	Present	Negative	Negative
32	1639	108	Female	Negative	Absent	Absent	Absent	Absent	Absent	Absent	Present	Negative	Negative
32	1640	48	Male	Negative	Absent	Absent	Absent	Absent	Present	Present	Present	Negative	Positive
32	1641	24	Male	Negative	Present	Absent	Absent	Absent	Absent	Absent	Present	Negative	Negative
32	1642	17	Female	Negative	Absent	Present	Absent	Absent	Absent	Present	Absent	Positive	Negative
32	1643	108	Male	Negative	Absent	Present	Absent	Absent	Absent	Present	Absent	Negative	Negative
32	1644	60	Female	Negative	Absent	Present	Absent	Absent	Absent	Present	Absent	Positive	Positive
32	1645	11	Female	Negative	Absent	Present	Absent	Absent	Absent	Present	Present	Negative	Negative
32	1646	72	Male	Negative	Present	Absent	Absent	Absent	Absent	Present	Present	Positive	Positive
32	1647	36	Female	Negative	Absent	Present	Absent	Present	Absent	Absent	Present	Negative	Positive
32	1648	24	Female	Negative	Absent	Present	Absent	Present	Absent	Present	Absent	Negative	Negative
32	1649	72	Female	Negative	Absent	Absent	Absent	Absent	Absent	Present	Absent	Negative	Negative
32	1650	36	Female	Negative	Absent	Present	Absent	Absent	Absent	Present	Present	Positive	Positive
33	1651	4	Female	Negative	Absent	Absent	Absent	Absent	Absent	Absent	Present	Negative	Negative
33	1652	24	Male	Negative	Absent	Absent	Absent	Absent	Absent	Absent	Absent	Negative	Negative
33	1653	65	Female	Negative	Absent	Absent	Absent	Absent	Absent	Absent	Present	Negative	Negative
33	1654	72	Male	Negative	Absent	Present	Absent	Absent	Absent	Absent	Present	Positive	Negative
33	1655	36	Male	Negative	Present	Present	Absent	Present	Absent	Present	Absent	Positive	Positive
33	1656	54	Male	Negative	Absent	Present	Absent	Present	Absent	Present	Present	Positive	Negative
33	1657	12	Male	Negative	Present	Present	Absent	Absent	Absent	Absent	Present	Negative	Negative
33	1658	96	Male	Negative	Absent	Absent	Absent	Absent	Absent	Present	Absent	Negative	Negative
33	1659	60	Female	Negative	Absent	Present	Absent	Absent	Absent	Present	Absent	Positive	Negative
33	1660	96	Male	Negative	Absent	Absent	Absent	Absent	Absent	Present	Absent	Negative	Negative
33	1661	36	Female	Negative	Present	Present	Absent	Absent	Absent	Present	Present	Negative	Negative
33	1662	84	Male	Negative	Absent	Absent	Absent	Absent	Absent	Present	Absent	Negative	Negative
33	1663	48	Female	Negative	Present	Present	Absent	Absent	Absent	Present	Present	Negative	Negative
33	1664	72	Female	Negative	Absent	Absent	Absent	Absent	Absent	Absent	Present	Negative	Negative
33	1665	72	Male	Negative	Absent	Present	Absent	Absent	Absent	Absent	Present	Negative	Negative
33	1666	24	Female	Negative	Present	Present	Absent	Absent	Absent	Present	Absent	Positive	Positive
33	1667	96	Male	Negative	Absent	Absent	Absent	Absent	Absent	Absent	Present	Positive	Negative
33	1668	7	Male	Negative	Present	Absent	Absent	Absent	Absent	Present	Absent	Negative	Positive
33	1669	84	Male	Negative	Absent	Present	Absent	Absent	Absent	Absent	Present	Negative	Negative
33	1670	60	Female	Negative	Absent	Present	Absent	Absent	Absent	Present	Absent	Negative	Negative
33	1671	60	Male	Negative	Absent	Absent	Absent	Absent	Absent	Absent	Present	Negative	Negative
33	1672	18	Male	Negative	Present	Present	Absent	Absent	Absent	Present	Absent	Negative	Negative
33	1673	50	Female	Negative	Present	Present	Absent	Absent	Absent	Present	Present	Negative	Negative
33	1674	60	Female	Negative	Present	Present	Absent	Present	Absent	Present	Present	Positive	Positive
33	1675	12	Male	Negative	Present	Absent	Absent	Absent	Absent	Absent	Absent	Negative	Negative
33	1676	60	Female	Negative	Present	Absent	Present	Absent	Absent	Absent	Absent	Positive	Negative
33	1677	84	Female	Negative	Absent	Absent	Absent	Absent	Absent	Present	Absent	Negative	Negative
33	1678	96	Male	Negative	Absent	Absent	Absent	Absent	Absent	Present	Absent	Negative	Negative
33	1679	65	Female	Negative	Present	Present	Absent	Present	Absent	Present	Absent	Negative	Negative
33	1680	28	Male	Negative	Present	Present	Present	Present	Absent	Present	Present	Negative	Negative
33	1681	36	Female	Negative	Present	Absent	Absent	Present	Absent	Present	Absent	Positive	Negative
33	1682	12	Female	Negative	Present	Absent	Absent	Present	Absent	Present	Absent	Negative	Positive
33	1683	96	Male	Negative	Absent	Absent	Absent	Absent	Absent	Absent	Present	Negative	Negative
33	1684	72	Female	Negative	Present	Present	Absent	Present	Absent	Present	Present	Negative	Negative
33	1685	84	Male	Negative	Absent	Absent	Absent	Present	Absent	Absent	Present	Negative	Negative
33	1686	60	Female	Positive	Absent	Absent	Absent	Absent	Absent	Absent	Absent	Positive	Positive
33	1687	96	Female	Negative	Absent	Absent	Absent	Absent	Absent	Present	Present	Negative	Negative
33	1688	36	Female	Negative	Present	Present	Present	Present	Absent	Present	Absent	Positive	Negative
33	1689	96	Female	Negative	Absent	Absent	Absent	Absent	Absent	Absent	Absent	Negative	Negative
33	1690	48	Male	Negative	Present	Present	Absent	Absent	Absent	Absent	Absent	Negative	Negative
33	1691	84	Male	Negative	Absent	Present	Absent	Absent	Absent	Absent	Absent	Positive	Negative
33	1692	108	Female	Negative	Absent	Absent	Absent	Present	Absent	Present	Absent	Negative	Negative
33	1693	72	Female	Negative	Absent	Present	Absent	Absent	Absent	Absent	Present	Negative	Negative
33	1694	36	Female	Negative	Absent	Present	Absent	Absent	Absent	Absent	Present	Positive	Negative
33	1695	48	Male	Negative	Present	Present	Absent	Absent	Absent	Present	Absent	Negative	Negative
33	1696	84	Male	Negative	Absent	Present	Absent	Absent	Absent	Present	Absent	Negative	Negative
33	1697	108	Female	Negative	Absent	Absent	Absent	Absent	Absent	Present	Absent	Negative	Negative
33	1698	19	Male	Negative	Present	Absent	Absent	Absent	Absent	Present	Absent	Negative	Positive
33	1699	7	Female	Negative	Absent	Present	Absent	Absent	Absent	Absent	Absent	Negative	Positive
33	1700	72	Female	Negative	Absent	Present	Absent	Absent	Absent	Present	Absent	Negative	Negative
33	1701	50	Male	Negative	Absent	Absent	Absent	Absent	Absent	Present	Present	Negative	Negative
33	1702	84	Female	Negative	Absent	Absent	Absent	Present	Absent	Present	Absent	Negative	Positive
33	1703	96	Male	Negative	Absent	Absent	Absent	Absent	Absent	Present	Present	Negative	Negative
33	1704	36	Female	Negative	Present	Present	Absent	Absent	Absent	Present	Present	Negative	Negative
33	1705	108	Female	Negative	Absent	Absent	Absent	Absent	Absent	Present	Absent	Negative	Negative
33	1706	48	Female	Negative	Absent	Present	Absent	Absent	Absent	Present	Present	Positive	Negative
33	1707	48	Female	Negative	Present	Absent	Absent	Present	Absent	Present	Present	Negative	Negative
33	1708	60	Male	Negative	Absent	Absent	Absent	Absent	Absent	Absent	Absent	Negative	Negative
34	1709	36	Male	Negative	Absent	Absent	Absent	Absent	Absent	Present	Present	Positive	Negative
34	1710	36	Female	Negative	Absent	Present	Absent	Present	Absent	Present	Present	Positive	Negative
34	1711	96	Female	Negative	Absent	Absent	Absent	Present	Absent	Present	Present	Negative	Negative
34	1712	72	Female	Negative	Absent	Absent	Absent	Absent	Absent	Present	Absent	Negative	Negative
34	1713	36	Female	Negative	Present	Absent	Absent	Absent	Absent	Present	Absent	Negative	Negative
34	1714	107	Female	Negative	Absent	Absent	Absent	Absent	Absent	Present	Absent	Negative	Negative
34	1715	36	Female	Negative	Absent	Absent	Absent	Absent	Absent	Absent	Present	Negative	Negative
34	1716	4	Female	Negative	Absent	Absent	Absent	Absent	Absent	Absent	Absent	Negative	Negative
34	1717	24	Male	Negative	Present	Absent	Present	Absent	Absent	Present	Absent	Positive	Negative
34	1718	12	Female	Negative	Absent	Absent	Absent	Absent	Absent	Absent	Absent	Positive	Positive
34	1719	84	Female	Negative	Absent	Present	Absent	Absent	Absent	Absent	Absent	Positive	Positive
34	1720	108	Female	Negative	Absent	Absent	Absent	Present	Absent	Present	Present	Positive	Negative
34	1721	84	Female	Negative	Absent	Absent	Absent	Absent	Absent	Absent	Absent	Negative	Negative
34	1722	96	Female	Negative	Absent	Absent	Absent	Absent	Absent	Present	Absent	Negative	Positive
34	1723	24	Female	Negative	Absent	Present	Absent	Absent	Absent	Present	Present	Positive	Negative
34	1724	12	Female	Negative	Absent	Absent	Absent	Absent	Absent	Present	Present	Positive	Positive
34	1725	48	Female	Negative	Present	Absent	Absent	Absent	Absent	Present	Present	Positive	Positive
34	1726	2	Female	Negative	Present	Absent	Absent	Absent	Absent	Present	Present	Negative	Negative
34	1727	48	Female	Negative	Absent	Absent	Absent	Absent	Absent	Present	Present	Positive	Negative
34	1728	108	Female	Negative	Absent	Absent	Absent	Absent	Absent	Absent	Absent	Negative	Negative
34	1729	48	Male	Negative	Absent	Present	Absent	Absent	Absent	Present	Present	Positive	Negative
34	1730	71	Male	Negative	Present	Absent	Absent	Absent	Absent	Present	Present	Negative	Negative
34	1731	96	Female	Negative	Absent	Absent	Absent	Present	Absent	Present	Present	Negative	Negative
34	1732	96	Female	Negative	Absent	Absent	Absent	Absent	Absent	Present	Present	Negative	Negative
34	1733	72	Male	Negative	Absent	Present	Absent	Absent	Absent	Present	Present	Positive	Negative
34	1734	107	Female	Negative	Absent	Absent	Absent	Absent	Absent	Absent	Present	Negative	Negative
34	1735	72	Female	Negative	Absent	Absent	Absent	Present	Absent	Present	Present	Negative	Negative
34	1736	60	Male	Negative	Absent	Absent	Absent	Absent	Absent	Present	Absent	Negative	Negative
34	1737	108	Female	Negative	Absent	Absent	Absent	Absent	Absent	Present	Present	Negative	Negative
34	1738	23	Female	Negative	Present	Absent	Absent	Absent	Absent	Present	Present	Positive	Positive
34	1739	24	Female	Negative	Present	Present	Absent	Absent	Absent	Present	Absent	Negative	Negative
34	1740	96	Male	Negative	Absent	Present	Absent	Absent	Absent	Absent	Absent	Negative	Negative
34	1741	96	Female	Negative	Absent	Present	Absent	Absent	Absent	Present	Absent	Negative	Negative
34	1742	48	Female	Negative	Present	Present	Absent	Absent	Absent	Present	Absent	Positive	Positive
34	1743	84	Male	Negative	Present	Absent	Absent	Absent	Absent	Absent	Present	Negative	Negative
34	1744	72	Male	Negative	Absent	Absent	Absent	Absent	Absent	Present	Present	Negative	Negative
34	1745	48	Male	Negative	Present	Present	Absent	Absent	Present	Present	Present	Positive	Positive
34	1746	71	Female	Negative	Absent	Absent	Absent	Absent	Absent	Absent	Absent	Negative	Positive
34	1747	72	Male	Negative	Absent	Absent	Absent	Absent	Absent	Present	Present	Negative	Negative
34	1748	36	Male	Negative	Absent	Present	Absent	Absent	Absent	Present	Present	Positive	Negative
34	1749	24	Male	Negative	Absent	Absent	Absent	Absent	Absent	Present	Present	Negative	Negative
34	1750	96	Female	Negative	Absent	Present	Absent	Absent	Absent	Absent	Present	Negative	Negative
34	1751	24	Female	Negative	Present	Absent	Absent	Absent	Absent	Present	Absent	Negative	Negative
34	1752	24	Female	Negative	Absent	Absent	Present	Absent	Absent	Present	Present	Positive	Positive
34	1753	5	Female	Negative	Present	Absent	Absent	Absent	Present	Present	Absent	Negative	Negative
34	1754	83	Female	Negative	Absent	Present	Absent	Absent	Absent	Present	Absent	Negative	Negative
34	1755	72	Female	Negative	Absent	Absent	Absent	Absent	Absent	Absent	Present	Negative	Negative
34	1756	72	Female	Negative	Present	Absent	Present	Absent	Absent	Absent	Present	Negative	Negative
34	1757	108	Male	Negative	Absent	Absent	Absent	Absent	Absent	Present	Absent	Negative	Negative
34	1758	60	Female	Negative	Absent	Absent	Absent	Absent	Absent	Present	Present	Negative	Negative
34	1759	48	Male	Negative	Absent	Present	Absent	Absent	Absent	Present	Absent	Positive	Negative
34	1760	48	Female	Negative	Absent	Absent	Absent	Absent	Absent	Present	Present	Negative	Negative
34	1761	108	Male	Negative	Present	Absent	Absent	Absent	Absent	Present	Present	Negative	Negative
34	1762	107	Male	Negative	Absent	Absent	Absent	Absent	Absent	Absent	Absent	Negative	Negative
34	1763	24	Female	Negative	Present	Absent	Absent	Absent	Absent	Present	Absent	Negative	Negative
34	1764	60	Male	Negative	Absent	Absent	Absent	Absent	Absent	Absent	Absent	Negative	Negative
34	1765	108	Female	Negative	Absent	Present	Absent	Absent	Absent	Present	Present	Negative	Negative
34	1766	23	Female	Negative	Present	Present	Absent	Absent	Absent	Present	Absent	Negative	Negative
34	1767	95	Male	Negative	Absent	Absent	Absent	Absent	Absent	Present	Present	Positive	Negative
34	1768	36	Female	Negative	Present	Absent	Absent	Absent	Absent	Present	Present	Positive	Negative
34	1769	11	Male	Negative	Present	Absent	Absent	Absent	Absent	Absent	Present	Negative	Negative
34	1770	71	Male	Negative	Absent	Present	Absent	Absent	Absent	Present	Present	Negative	Negative
34	1771	96	Male	Negative	Absent	Absent	Absent	Absent	Absent	Present	Present	Negative	Negative
34	1772	84	Male	Negative	Absent	Absent	Absent	Absent	Absent	Present	Absent	Negative	Negative
34	1773	4	Female	Negative	Absent	Absent	Absent	Present	Absent	Present	Present	Negative	Negative
34	1774	72	Male	Negative	Absent	Absent	Absent	Absent	Present	Present	Present	Positive	Negative
34	1775	96	Male	Negative	Absent	Absent	Absent	Absent	Absent	Absent	Absent	Negative	Negative
35	1776	60	Male	Negative	Absent	Present	Absent	Absent	Absent	Present	Present	Negative	Negative
35	1777	4	Male	Negative	Present	Present	Absent	Present	Absent	Absent	Absent	Positive	Negative
35	1778	14	Male	Negative	Absent	Present	Absent	Present	Absent	Present	Present	Negative	Negative
35	1779	36	Female	Positive	Absent	Present	Absent	Absent	Absent	Present	Present	Positive	Positive
35	1780	36	Female	Negative	Present	Present	Absent	Absent	Absent	Present	Present	Positive	Negative
35	1781	48	Male	Negative	Present	Present	Present	Present	Absent	Present	Absent	Negative	Negative
35	1782	12	Female	Positive	Present	Present	Absent	Present	Absent	Present	Absent	Positive	Negative
35	1783	84	Female	Negative	Absent	Present	Absent	Absent	Absent	Present	Absent	Negative	Negative
35	1784	24	Female	Negative	Absent	Absent	Absent	Absent	Absent	Absent	Absent	Negative	Negative
35	1785	15	Male	Negative	Present	Absent	Absent	Present	Absent	Present	Present	Negative	Positive
35	1786	36	Female	Negative	Absent	Present	Absent	Absent	Absent	Present	Present	Negative	Negative
35	1787	84	Female	Negative	Absent	Absent	Absent	Absent	Absent	Absent	Absent	Negative	Negative
35	1788	36	Male	Negative	Present	Absent	Absent	Absent	Absent	Present	Absent	Negative	Negative
35	1789	72	Female	Negative	Absent	Present	Absent	Absent	Absent	Present	Absent	Negative	Negative
35	1790	36	Male	Negative	Present	Present	Absent	Absent	Absent	Present	Present	Negative	Negative
35	1791	84	Male	Negative	Absent	Absent	Absent	Absent	Absent	Present	Present	Negative	Negative
35	1792	36	Female	Negative	Absent	Present	Absent	Absent	Absent	Present	Present	Negative	Negative
35	1793	96	Male	Negative	Absent	Absent	Absent	Present	Absent	Present	Absent	Negative	Negative
35	1794	84	Male	Negative	Absent	Absent	Absent	Absent	Absent	Absent	Present	Negative	Negative
35	1795	48	Male	Positive	Absent	Present	Absent	Present	Absent	Absent	Present	Positive	Positive
35	1796	36	Female	Positive	Absent	Present	Absent	Present	Absent	Present	Present	Positive	Positive
35	1797	36	Female	Positive	Present	Absent	Absent	Present	Absent	Absent	Absent	Positive	Positive
35	1798	72	Male	Negative	Absent	Absent	Absent	Absent	Absent	Present	Present	Negative	Negative
35	1799	60	Male	Negative	Absent	Absent	Absent	Absent	Absent	Present	Present	Positive	Negative
35	1800	36	Female	Negative	Absent	Absent	Absent	Present	Absent	Present	Present	Positive	Negative
35	1801	72	Female	Negative	Present	Present	Absent	Present	Absent	Present	Present	Positive	Negative
35	1802	48	Male	Negative	Present	Present	Absent	Present	Absent	Present	Present	Negative	Positive
35	1803	60	Female	Negative	Absent	Absent	Absent	Absent	Absent	Absent	Present	Negative	Negative
35	1804	20	Female	Negative	Present	Absent	Present	Absent	Absent	Present	Absent	Positive	Negative
35	1805	24	Female	Positive	Absent	Present	Absent	Absent	Absent	Present	Present	Positive	Positive
35	1806	36	Male	Positive	Present	Absent	Absent	Present	Absent	Absent	Present	Positive	Positive
35	1807	72	Female	Negative	Absent	Present	Absent	Present	Absent	Present	Absent	Negative	Negative
35	1808	108	Female	Positive	Present	Present	Absent	Present	Absent	Absent	Present	Positive	Positive
35	1809	36	Female	Negative	Absent	Present	Absent	Present	Absent	Present	Present	Negative	Positive
35	1810	108	Male	Negative	Absent	Present	Absent	Absent	Absent	Present	Present	Negative	Positive
35	1811	96	Male	Negative	Absent	Absent	Absent	Absent	Absent	Present	Absent	Negative	Negative
35	1812	8	Male	Negative	Absent	Present	Absent	Present	Absent	Absent	Absent	Positive	Negative
35	1813	60	Male	Negative	Absent	Present	Absent	Absent	Absent	Present	Present	Negative	Negative
35	1814	72	Male	Negative	Absent	Absent	Absent	Absent	Absent	Present	Present	Negative	Negative
35	1815	48	Female	Negative	Present	Absent	Absent	Absent	Absent	Present	Present	Positive	Negative
35	1816	24	Male	Negative	Absent	Present	Absent	Absent	Absent	Present	Present	Positive	Negative
35	1817	24	Male	Positive	Absent	Present	Absent	Present	Absent	Present	Present	Positive	Positive
35	1818	48	Female	Negative	Absent	Absent	Absent	Absent	Absent	Present	Present	Positive	Positive
36	1819	24	Female	Negative	Present	Absent	Absent	Absent	Absent	Present	Present	Negative	Negative
36	1820	108	Male	Negative	Absent	Present	Absent	Absent	Absent	Present	Present	Negative	Negative
36	1821	5	Female	Negative	Absent	Present	Absent	Present	Absent	Absent	Present	Negative	Negative
36	1822	20	Female	Negative	Absent	Present	Absent	Present	Absent	Present	Absent	Positive	Negative
36	1823	84	Female	Negative	Absent	Absent	Absent	Absent	Absent	Absent	Present	Negative	Negative
36	1824	85	Male	Negative	Absent	Present	Absent	Present	Absent	Present	Present	Negative	Negative
36	1825	97	Male	Negative	Absent	Absent	Absent	Absent	Absent	Absent	Present	Negative	Negative
36	1826	60	Male	Negative	Present	Present	Absent	Absent	Absent	Present	Absent	Positive	Positive
36	1827	13	Male	Negative	Absent	Present	Absent	Present	Absent	Absent	Present	Negative	Positive
36	1828	72	Female	Negative	Present	Absent	Absent	Absent	Absent	Absent	Present	Negative	Positive
36	1829	3	Female	Negative	Absent	Absent	Absent	Absent	Absent	Present	Absent	Negative	Negative
36	1830	33	Male	Negative	Absent	Present	Absent	Present	Absent	Present	Present	Negative	Positive
36	1831	13	Male	Negative	Absent	Absent	Absent	Absent	Absent	Absent	Present	Negative	Negative
36	1832	11	Female	Negative	Absent	Present	Present	Present	Absent	Present	Absent	Negative	Negative
36	1833	9	Female	Negative	Present	Absent	Present	Absent	Absent	Present	Absent	Negative	Positive
36	1834	85	Male	Negative	Present	Present	Absent	Absent	Absent	Present	Present	Negative	Negative
36	1835	108	Female	Negative	Absent	Absent	Absent	Absent	Absent	Absent	Absent	Negative	Negative
36	1836	85	Female	Negative	Absent	Absent	Absent	Absent	Absent	Absent	Absent	Negative	Negative
36	1837	73	Female	Negative	Absent	Absent	Absent	Absent	Absent	Present	Present	Negative	Negative
36	1838	13	Female	Negative	Absent	Absent	Absent	Absent	Absent	Absent	Absent	Positive	Positive
36	1839	97	Male	Negative	Present	Present	Absent	Absent	Absent	Present	Present	Negative	Negative
36	1840	100	Female	Negative	Absent	Absent	Absent	Absent	Absent	Absent	Absent	Negative	Negative
36	1841	8	Female	Negative	Present	Present	Absent	Absent	Absent	Absent	Present	Positive	Positive
36	1842	72	Male	Negative	Absent	Present	Absent	Absent	Absent	Absent	Present	Negative	Negative
36	1843	73	Female	Negative	Absent	Absent	Absent	Absent	Absent	Absent	Absent	Negative	Negative
36	1844	61	Male	Negative	Present	Present	Absent	Absent	Absent	Present	Absent	Negative	Negative
36	1845	97	Male	Negative	Absent	Absent	Absent	Absent	Absent	Absent	Present	Negative	Negative
36	1846	25	Female	Positive	Absent	Present	Absent	Present	Absent	Present	Absent	Positive	Positive
36	1847	77	Female	Positive	Present	Present	Absent	Absent	Absent	Present	Absent	Negative	Negative
36	1848	49	Male	Negative	Present	Absent	Absent	Absent	Absent	Absent	Absent	Negative	Negative
36	1849	109	Female	Negative	Absent	Absent	Absent	Absent	Absent	Absent	Absent	Negative	Negative
36	1850	108	Male	Negative	Absent	Present	Absent	Present	Absent	Present	Present	Negative	Negative
36	1851	97	Female	Negative	Absent	Absent	Absent	Absent	Absent	Absent	Present	Negative	Negative
36	1852	24	Female	Negative	Absent	Present	Absent	Absent	Absent	Absent	Present	Negative	Negative
36	1853	73	Male	Negative	Absent	Absent	Absent	Absent	Absent	Absent	Present	Negative	Negative
36	1854	33	Female	Negative	Present	Present	Absent	Absent	Absent	Present	Absent	Positive	Negative
36	1855	61	Female	Negative	Absent	Present	Absent	Present	Absent	Present	Absent	Positive	Negative
36	1856	72	Male	Negative	Present	Absent	Absent	Absent	Absent	Absent	Present	Positive	Negative
36	1857	12	Male	Negative	Absent	Present	Absent	Absent	Absent	Absent	Present	Negative	Negative
36	1858	25	Female	Negative	Absent	Present	Absent	Absent	Absent	Present	Absent	Positive	Negative
36	1859	49	Female	Negative	Absent	Absent	Absent	Absent	Absent	Present	Absent	Positive	Negative
36	1860	97	Female	Negative	Present	Absent	Absent	Absent	Absent	Present	Absent	Negative	Negative
36	1861	18	Female	Negative	Absent	Present	Absent	Absent	Absent	Present	Present	Negative	Positive
36	1862	25	Female	Negative	Present	Present	Absent	Present	Absent	Present	Present	Negative	Negative
36	1863	13	Female	Negative	Absent	Absent	Present	Absent	Absent	Present	Absent	Negative	Negative
36	1864	109	Male	Negative	Absent	Absent	Absent	Absent	Absent	Present	Present	Negative	Negative
36	1865	3	Female	Negative	Absent	Present	Absent	Absent	Absent	Absent	Present	Negative	Negative
36	1866	73	Female	Negative	Absent	Absent	Absent	Absent	Absent	Present	Present	Negative	Negative
36	1867	106	Female	Negative	Absent	Absent	Absent	Absent	Absent	Absent	Absent	Negative	Negative
36	1868	37	Male	Negative	Absent	Present	Absent	Absent	Absent	Absent	Absent	Negative	Negative
36	1869	24	Female	Negative	Absent	Present	Absent	Absent	Absent	Absent	Absent	Negative	Negative
37	1870	60	Female	Negative	Absent	Present	Absent	Absent	Absent	Absent	Absent	Negative	Negative
37	1871	108	Male	Negative	Absent	Absent	Absent	Absent	Absent	Present	Present	Negative	Negative
37	1872	84	Female	Negative	Absent	Absent	Absent	Absent	Absent	Present	Absent	Negative	Negative
37	1873	96	Female	Negative	Absent	Absent	Absent	Absent	Absent	Present	Absent	Negative	Negative
37	1874	24	Male	Negative	Present	Present	Absent	Absent	Absent	Absent	Present	Negative	Negative
37	1875	35	Female	Negative	Absent	Absent	Absent	Present	Absent	Present	Absent	Negative	Negative
37	1876	36	Female	Positive	Absent	Present	Absent	Absent	Absent	Present	Absent	Positive	Positive
37	1877	83	Female	Negative	Absent	Absent	Absent	Present	Absent	Present	Present	Negative	Negative
37	1878	83	Female	Negative	Absent	Absent	Absent	Absent	Absent	Absent	Present	Negative	Negative
37	1879	60	Female	Negative	Absent	Present	Absent	Absent	Absent	Present	Present	Positive	Negative
37	1880	24	Male	Negative	Present	Present	Absent	Absent	Absent	Present	Absent	Negative	Negative
37	1881	96	Female	Negative	Absent	Absent	Absent	Present	Absent	Present	Present	Negative	Positive
37	1882	36	Female	Negative	Absent	Present	Absent	Absent	Absent	Absent	Present	Negative	Positive
37	1883	23	Male	Negative	Absent	Present	Absent	Absent	Absent	Present	Absent	Negative	Negative
37	1884	84	Female	Negative	Absent	Absent	Absent	Absent	Absent	Absent	Absent	Positive	Negative
37	1885	95	Female	Negative	Absent	Absent	Absent	Absent	Absent	Absent	Absent	Negative	Negative
37	1886	24	Male	Positive	Absent	Absent	Absent	Absent	Absent	Present	Present	Positive	Negative
37	1887	72	Male	Negative	Present	Present	Absent	Absent	Absent	Present	Present	Negative	Negative
37	1888	83	Male	Negative	Present	Absent	Absent	Absent	Absent	Present	Present	Negative	Negative
37	1889	11	Female	Negative	Absent	Present	Absent	Absent	Absent	Absent	Absent	Negative	Negative
37	1890	24	Male	Negative	Absent	Absent	Absent	Absent	Absent	Present	Absent	Negative	Negative
37	1891	95	Female	Negative	Absent	Absent	Absent	Absent	Absent	Absent	Absent	Negative	Negative
37	1892	48	Male	Negative	Present	Present	Absent	Present	Absent	Present	Absent	Negative	Negative
37	1893	60	Female	Negative	Absent	Present	Absent	Absent	Absent	Present	Present	Negative	Negative
37	1894	108	Male	Negative	Absent	Absent	Absent	Absent	Absent	Present	Present	Negative	Negative
37	1895	24	Female	Negative	Absent	Present	Absent	Present	Absent	Present	Present	Positive	Negative
37	1896	84	Female	Negative	Present	Absent	Absent	Absent	Present	Present	Absent	Negative	Negative
37	1897	59	Male	Positive	Absent	Absent	Absent	Present	Absent	Present	Absent	Negative	Positive
37	1898	108	Male	Negative	Present	Present	Absent	Absent	Absent	Present	Present	Negative	Negative
37	1899	84	Female	Negative	Absent	Absent	Absent	Present	Absent	Absent	Absent	Negative	Negative
37	1900	36	Male	Negative	Present	Present	Absent	Absent	Absent	Present	Present	Positive	Negative
37	1901	48	Male	Negative	Present	Absent	Absent	Absent	Absent	Present	Absent	Negative	Negative
37	1902	95	Male	Negative	Absent	Absent	Absent	Absent	Absent	Present	Absent	Negative	Negative
37	1903	48	Female	Negative	Absent	Absent	Absent	Absent	Absent	Present	Present	Negative	Negative
37	1904	84	Male	Negative	Absent	Absent	Absent	Absent	Absent	Present	Absent	Negative	Negative
37	1905	4	Male	Negative	Absent	Present	Absent	Absent	Absent	Absent	Absent	Negative	Negative
37	1906	84	Female	Negative	Absent	Absent	Absent	Present	Absent	Absent	Absent	Negative	Negative
37	1907	36	Female	Negative	Absent	Present	Absent	Present	Absent	Absent	Present	Positive	Negative
37	1908	48	Male	Negative	Absent	Absent	Absent	Absent	Absent	Present	Present	Positive	Negative
37	1909	96	Female	Negative	Absent	Absent	Absent	Absent	Absent	Present	Absent	Negative	Negative
37	1910	12	Female	Negative	Absent	Present	Present	Absent	Absent	Present	Present	Negative	Positive
37	1911	84	Male	Negative	Absent	Absent	Absent	Absent	Absent	Absent	Absent	Negative	Negative
37	1912	5	Female	Negative	Present	Absent	Absent	Absent	Absent	Present	Absent	Negative	Negative
37	1913	12	Female	Negative	Present	Present	Absent	Absent	Absent	Present	Present	Negative	Negative
37	1914	24	Male	Negative	Absent	Present	Absent	Present	Present	Present	Present	Positive	Negative
37	1915	107	Male	Negative	Absent	Absent	Absent	Absent	Absent	Present	Present	Negative	Negative
37	1916	36	Male	Positive	Present	Absent	Absent	Absent	Absent	Present	Absent	Positive	Positive
37	1917	48	Male	Negative	Present	Present	Absent	Absent	Absent	Present	Present	Positive	Negative
37	1918	72	Male	Negative	Absent	Absent	Absent	Absent	Absent	Present	Present	Negative	Positive
37	1919	60	Male	Negative	Absent	Absent	Absent	Absent	Absent	Absent	Present	Negative	Negative
37	1920	60	Female	Negative	Absent	Absent	Absent	Absent	Absent	Present	Present	Negative	Negative
37	1921	107	Female	Negative	Absent	Absent	Absent	Absent	Absent	Present	Present	Negative	Negative
37	1922	24	Female	Negative	Present	Absent	Absent	Absent	Absent	Absent	Absent	Negative	Positive
38	1923	48	Female	Negative	Present	Absent	Present	Present	Absent	Present	Absent	Negative	Negative
38	1924	24	Male	Positive	Absent	Present	Absent	Present	Absent	Present	Absent	Positive	Negative
38	1925	71	Female	Negative	Absent	Present	Absent	Present	Absent	Absent	Absent	Positive	Negative
38	1926	47	Female	Negative	Present	Absent	Absent	Absent	Absent	Present	Absent	Negative	Negative
38	1927	95	Male	Negative	Present	Absent	Absent	Absent	Absent	Present	Absent	Negative	Negative
38	1928	71	Female	Negative	Absent	Present	Absent	Present	Absent	Present	Absent	Negative	Negative
38	1929	24	Female	Negative	Present	Present	Absent	Present	Absent	Present	Absent	Positive	Negative
38	1930	71	Male	Negative	Absent	Present	Absent	Absent	Present	Present	Absent	Negative	Negative
38	1931	60	Male	Negative	Present	Absent	Absent	Absent	Absent	Present	Absent	Negative	Negative
38	1932	95	Male	Negative	Present	Present	Absent	Absent	Absent	Present	Absent	Negative	Negative
38	1933	35	Female	Negative	Present	Present	Present	Present	Absent	Present	Absent	Positive	Negative
38	1934	95	Female	Negative	Present	Present	Absent	Absent	Absent	Absent	Absent	Negative	Negative
38	1935	23	Male	Negative	Present	Present	Absent	Present	Absent	Present	Absent	Positive	Negative
38	1936	95	Female	Negative	Absent	Absent	Absent	Absent	Absent	Present	Absent	Negative	Negative
38	1937	48	Male	Negative	Present	Absent	Absent	Absent	Absent	Present	Absent	Positive	Negative
38	1938	71	Female	Negative	Present	Absent	Absent	Absent	Absent	Present	Absent	Negative	Negative
38	1939	47	Female	Negative	Present	Present	Absent	Present	Absent	Present	Absent	Positive	Negative
38	1940	96	Male	Negative	Present	Present	Absent	Absent	Absent	Present	Absent	Negative	Negative
38	1941	23	Female	Negative	Absent	Absent	Absent	Absent	Absent	Present	Absent	Negative	Negative
38	1942	107	Female	Negative	Present	Absent	Absent	Absent	Absent	Present	Absent	Negative	Negative
38	1943	59	Male	Negative	Absent	Present	Absent	Absent	Absent	Present	Absent	Negative	Negative
38	1944	59	Male	Negative	Present	Present	Absent	Present	Absent	Present	Absent	Negative	Negative
38	1945	35	Male	Negative	Present	Absent	Absent	Absent	Absent	Present	Absent	Negative	Negative
38	1946	60	Male	Negative	Absent	Present	Absent	Present	Absent	Present	Absent	Negative	Negative
38	1947	48	Female	Negative	Absent	Present	Absent	Absent	Absent	Present	Absent	Negative	Negative
38	1948	108	Male	Negative	Absent	Absent	Absent	Absent	Absent	Absent	Absent	Negative	Negative
38	1949	83	Male	Negative	Absent	Present	Absent	Present	Absent	Present	Absent	Negative	Negative
38	1950	35	Female	Negative	Present	Present	Absent	Absent	Absent	Present	Absent	Negative	Negative
38	1951	23	Male	Negative	Present	Present	Absent	Present	Absent	Absent	Absent	Positive	Negative
38	1952	108	Female	Negative	Absent	Present	Absent	Present	Absent	Present	Absent	Negative	Negative
38	1953	71	Male	Negative	Absent	Absent	Absent	Absent	Absent	Absent	Absent	Negative	Negative
39	1954	36	Female	Negative	Absent	Present	Absent	Absent	Present	Present	Present	Negative	Negative
39	1955	48	Male	Negative	Absent	Present	Absent	Absent	Absent	Present	Absent	Negative	Negative
39	1956	48	Female	Positive	Absent	Absent	Present	Absent	Absent	Present	Absent	Positive	Positive
39	1957	12	Male	Negative	Present	Present	Absent	Present	Present	Present	Present	Positive	Negative
39	1958	36	Female	Negative	Present	Present	Absent	Absent	Absent	Present	Present	Negative	Negative
39	1959	60	Male	Negative	Absent	Present	Absent	Present	Absent	Present	Absent	Positive	Positive
39	1960	48	Male	Negative	Absent	Absent	Absent	Present	Absent	Absent	Absent	Positive	Negative
39	1961	13	Female	Negative	Absent	Present	Absent	Present	Absent	Present	Present	Negative	Negative
39	1962	60	Male	Negative	Absent	Absent	Absent	Absent	Absent	Absent	Absent	Negative	Negative
39	1963	24	Female	Negative	Absent	Absent	Absent	Absent	Absent	Absent	Present	Positive	Positive
39	1964	24	Female	Positive	Present	Absent	Absent	Absent	Absent	Absent	Absent	Negative	Positive
39	1965	48	Male	Negative	Absent	Absent	Absent	Absent	Absent	Present	Absent	Negative	Negative
39	1966	12	Male	Negative	Present	Absent	Absent	Absent	Absent	Present	Present	Negative	Negative
39	1967	48	Female	Negative	Absent	Present	Absent	Absent	Absent	Present	Present	Positive	Negative
39	1968	84	Male	Negative	Absent	Present	Absent	Absent	Absent	Present	Absent	Negative	Negative
39	1969	72	Female	Negative	Absent	Absent	Absent	Absent	Absent	Present	Absent	Negative	Negative
39	1970	0	Male	Negative	Absent	Absent	Absent	Absent	Absent	Absent	Absent	Negative	Negative
39	1971	5	Male	Negative	Absent	Present	Absent	Absent	Absent	Absent	Absent	Negative	Negative
39	1972	48	Female	Negative	Absent	Present	Absent	Absent	Absent	Present	Present	Negative	Negative
39	1973	48	Male	Negative	Absent	Present	Absent	Absent	Absent	Present	Present	Negative	Negative
39	1974	24	Female	Negative	Absent	Absent	Absent	Absent	Absent	Present	Absent	Negative	Positive
39	1975	96	Male	Negative	Absent	Absent	Absent	Absent	Absent	Present	Absent	Negative	Negative
39	1976	24	Female	Negative	Present	Present	Absent	Absent	Present	Present	Absent	Positive	Negative
39	1977	48	Female	Negative	Present	Present	Absent	Absent	Absent	Absent	Present	Positive	Negative
39	1978	36	Male	Negative	Present	Absent	Absent	Absent	Absent	Present	Absent	Positive	Negative
39	1979	48	Female	Negative	Present	Absent	Absent	Absent	Absent	Present	Present	Negative	Negative
39	1980	12	Male	Negative	Absent	Present	Absent	Present	Absent	Absent	Absent	Negative	Positive
39	1981	36	Female	Positive	Present	Absent	Absent	Absent	Absent	Present	Absent	Positive	Positive
39	1982	85	Female	Negative	Absent	Present	Absent	Absent	Absent	Present	Absent	Negative	Negative
39	1983	24	Male	Negative	Absent	Absent	Absent	Absent	Absent	Absent	Absent	Negative	Positive
39	1984	7	Female	Positive	Present	Absent	Absent	Absent	Present	Present	Absent	Positive	Positive
39	1985	108	Male	Negative	Absent	Present	Absent	Present	Present	Present	Absent	Positive	Negative
39	1986	36	Female	Positive	Present	Present	Absent	Absent	Absent	Absent	Absent	Negative	Positive
39	1987	36	Female	Negative	Absent	Absent	Absent	Absent	Absent	Present	Absent	Negative	Negative
39	1988	36	Male	Positive	Absent	Present	Absent	Absent	Absent	Absent	Absent	Positive	Positive
39	1989	12	Male	Negative	Present	Absent	Absent	Absent	Absent	Absent	Absent	Negative	Negative
39	1990	72	Female	Negative	Absent	Absent	Absent	Absent	Absent	Absent	Absent	Negative	Negative
39	1991	96	Male	Negative	Present	Absent	Absent	Present	Absent	Present	Absent	Positive	Negative
39	1992	72	Male	Negative	Absent	Absent	Absent	Present	Absent	Present	Present	Negative	Negative
39	1993	84	Female	Negative	Absent	Present	Absent	Present	Absent	Present	Absent	Negative	Negative
39	1994	36	Male	Negative	Absent	Absent	Absent	Absent	Absent	Present	Absent	Negative	Negative
39	1995	59	Male	Negative	Absent	Absent	Absent	Absent	Absent	Absent	Present	Positive	Negative
39	1996	96	Female	Negative	Absent	Absent	Absent	Absent	Absent	Absent	Absent	Negative	Negative
39	1997	84	Female	Negative	Absent	Absent	Absent	Absent	Absent	Present	Absent	Positive	Negative
39	1998	108	Male	Negative	Absent	Present	Absent	Absent	Absent	Present	Present	Negative	Negative
39	1999	24	Male	Negative	Absent	Absent	Absent	Absent	Absent	Absent	Absent	Negative	Negative
[truncated: 74 more rows]
